# Supplementary material for: A five-residue motif for the design of domain swapping in proteins
Source: Nat Commun. 2019 Jan 28;10:452. doi: 10.1038/s41467-019-08295-x (PMC6349918; doi:10.1038/s41467-019-08295-x)
Supplement: Supplementary file 3 — Source Data [file 41467_2019_8295_MOESM3_ESM.xlsx]

## Sheet: Figure 2
Figure 2a							Figure 2b										Figure 2c
wavelength	MRE wt MNEI		wavelength	MRE L1MN			volume	calibrant		volume	wt MNEI		volume	L1MN			for calibrant	elution volume	log MW
250	-182.82		250	-82.0888			-0.11	-0.083		-0.142	-0.871		-0.24	-0.049				9.674	4.6435
249	-160.467		249	-60.2275			0.315	-0.026		0.283	-0.757		-0.078	-0.084				12.226	4.2304
248	12.2134		248	-84.5105			0.74	-0.146		0.708	-0.808		0.084	-0.053				17.756	3.1303
247	-96.8627		247	-100.898			1.166	-0.186		1.134	-0.564		0.246	-0.056
246	-69.9188		246	-91.3475			1.591	-0.21		1.559	-0.502		0.408	-0.063			wt MNEI	13.47	3.9539
245	-84.0953		245	-148.212			2.016	-0.209		1.985	-0.894		0.57	-0.086			L1MN	11.8	4.2697
244	8.8099		244	-183.552			2.442	-0.162		2.41	-0.957		0.732	-0.141
243	-77.481		243	-146.428			2.867	-0.228		2.835	-1.059		0.894	-0.143
242	-117.166		242	-162.403			3.293	-0.102		3.261	-1.17		1.056	-0.175
241	103.693		241	-219.756			3.718	-0.14		3.686	-1.065		1.218	-0.164
240	130.032		240	-245.91			4.143	-0.095		4.112	-1.165		1.38	-0.184
239	167.258		239	-269.904			4.569	-0.083		4.537	-1.842		1.542	-0.196
238	141.144		238	-258.562			4.994	0.804		4.962	-1.048		1.704	-0.183
237	259.876		237	-312.497			5.42	7.677		5.388	-1.055		1.866	-0.248
236	313.579		236	-419.743			5.845	37.609		5.813	-1.24		2.028	-0.193
235	104.056		235	-635.186			6.27	132.095		6.239	-1.149		2.19	-0.231
234	167.138		234	-777.734			6.696	927.275		6.664	-1.371		2.352	-0.228
233	-79.5645		233	-998.804			7.121	565.125		7.089	-1.248		2.514	-0.232
232	-169.06		232	-1359.67			7.547	593.948		7.515	-1.087		2.675	-0.2
231	-653.843		231	-1793.12			7.972	695.38		7.94	-0.84		2.837	-0.247
230	-1205.67		230	-2229.14			8.397	428.679		8.366	-0.171		2.999	-0.205
229	-1825.71		229	-2792.12			8.823	221.674		8.791	-0.182		3.161	-0.199
228	-2219.25		228	-3365.05			9.248	160.303		9.216	-0.423		3.323	-0.148
227	-2922.18		227	-4002.28			9.674	323.927		9.642	-0.189		3.485	-0.17
226	-3490.68		226	-4673.65			10.099	310.348		10.067	5.297		3.647	-0.126
225	-4294.13		225	-5307.8			10.524	125.794		10.493	2.985		3.809	-0.118
224	-5117.72		224	-5983.49			10.95	82.62		10.918	3.354		3.971	-0.089
223	-5837.48		223	-6624.43			11.375	108.217		11.343	6.231		4.133	-0.031
222	-6426.04		222	-7203.71			11.801	473.694		11.769	7.014		4.295	-0.666
221	-7231.86		221	-7829.64			12.226	629.291		12.194	11.468		4.457	-1.72
220	-7670.78		220	-8288.79			12.651	164.507		12.619	23.868		4.619	-0.446
219	-8116.14		219	-8545.29			13.077	47.051		13.045	188.739		4.781	-0.451
218	-8496.36		218	-8939.17			13.502	23.615		13.47	615.632		4.943	-2.734
217	-8793.56		217	-9377.92			13.927	17.338		13.896	361.357		5.105	-1.609
216	-9072.83		216	-9411.85			14.353	15.782		14.321	108.777		5.267	-0.709
215	-9202.32		215	-9391.95			14.778	16.623		14.746	24.15		5.429	-0.245
214	-9247.48		214	-9401.98			15.204	19.696		15.172	6.401		5.591	-0.319
213	-9224.61		213	-9257.67			15.629	27.138		15.597	2.83		5.753	-0.308
212	-9146.17		212	-9180.62			16.054	41.294		16.023	1.944		5.914	-0.332
211	-8916.15		211	-9017.35			16.48	64.579		16.448	1.162		6.076	-0.268
210	-8761.24		210	-8839.02			16.905	105.048		16.873	0.662		6.238	-0.314
209	-8683.63		209	-8537.11			17.331	426.715		17.299	0.236		6.4	-0.068
208	-8015.4		208	-7957.77			17.756	676.226		17.724	-0.058		6.562	0.167
207	-7431.74		207	-7302.16			18.181	501.787		18.15	-0.313		6.724	0.197
206	-6459.2		206	-6408.9			18.607	104.699		18.575	-0.441		6.886	0.162
205	-5723.88		205	-5298.55			19.032	43.588		19	-0.533		7.048	0.397
204	-5219.64		204	-4418.22			19.458	39.405		19.426	-0.556		7.21	0.659
203	-4996.38		203	-3818.95			19.883	38.247		19.851	-0.624		7.372	0.936
202	-4684.02		202	-3329.85			20.308	35.543		20.277	-0.665		7.534	1.452
201	-4748.2		201	-2985.03			20.734	34.57		20.702	-0.708		7.696	2.277
200	-4461.03		200	-3092.21			21.159	34.431		21.127	-0.879		7.858	4.208
							21.585	34.941		21.553	-0.95		8.02	5.934
							22.01	36.142		21.978	-0.902		8.182	6.69
							22.435	36.07		22.404	-1.125		8.344	6.376
							22.861	35.6		22.829	-1.169		8.506	5.296
							23.286	35.92		23.254	-1.167		8.668	4.271
							23.712	37.344		23.68	-1.244		8.83	3.504
							24.137	36.483		24.105	-1.181		8.991	2.923
							24.562	34.031					9.153	2.861
													9.315	2.805
													9.477	3.353
													9.639	4.681
													9.801	6.031
													9.963	6.906
													10.125	6.839
													10.287	7.018
													10.449	8.543
													10.611	11.528
													10.773	14.682
													10.935	18.371
													11.097	23.986
													11.259	33.911
													11.421	66.578
													11.583	188.692
													11.745	421.643
													11.907	582.049
													12.068	549.963
													12.23	399.171
													12.392	242.532
													12.554	136.838
													12.716	78.846
													12.878	48.042
													13.04	31.071
													13.202	21.624
													13.364	16.652
													13.526	13.882
													13.688	11.793
													13.85	9.862
													14.012	8.226
													14.174	7.178
													14.336	6.721
													14.498	7.709
													14.66	11.254
													14.822	15.587
													14.984	15.923
													15.146	14.25
													15.307	13.639
													15.469	13.157
													15.631	13.301
													15.793	14.685
													15.955	15.032
													16.117	13.125
													16.279	12.087
													16.441	13.472
													16.603	14.794
													16.765	13.113
													16.927	10.096
													17.089	7.225
													17.251	5.146
													17.413	3.619
													17.575	2.611
													17.737	2.078
													17.899	1.947
													18.061	2.155
													18.223	2.66
													18.384	4.186
													18.546	8.057
													18.708	12.808
													18.87	14.12
													19.032	11.156
													19.194	7.771
													19.356	6.375
													19.518	6.226
													19.68	5.637
													19.842	3.958
													20.004	2.251
													20.166	1.332
													20.328	0.861
													20.49	-0.206
													20.652	0.379
													20.814	0.28
													20.976	0.166
													21.138	0.244
													21.3	0.123
													21.461	0.119
													21.623	0.076
													21.785	0.067
													21.947	-0.059
													22.109	-0.163
													22.271	-0.113
													22.433	-0.131
													22.595	-0.085
													22.757	-0.134
													22.919	-0.218
													23.081	-0.151
													23.243	-0.224
													23.405	-0.678
													23.567	-0.176
													23.729	-0.243
													23.891	-0.22
													24.053	-0.208
													24.215	-0.254
													24.377	-0.28
													24.539	-0.076

## Sheet: Figure 3
Figure 3a													Figure 3b						Figure 3d				Figure 3e						Figure 3f
volume	L2MN		volume	L2MN*		volume	L3MN		volume	L3MN*			X-axis	Yaxis					Position	CSP(ppm)			X-axis	Yaxis					volume	wt MNEI		volume	L1MN		volume	L2MN		volume	L3MN
0.517	-0.063		0.05	-0.608		0.463	-3.064		1.138	-1.487				Experimental	Swapped dimer	Crystal dimer			1	--				Experimental	Swapped dimer	Crystal dimer			-0.142	-0.871		-0.24	-0.049		0.517	-0.0368		0.463	-1.9641
0.605	-0.017		0.135	1.245		0.637	-2.569		1.326	6.831			0.03816	0.313822	0.317084	0.270953			2	--			0.03385	0.845021	0.807329	0.680698			0.283	-0.757		-0.078	-0.084		0.605	-0.0099415		0.637	-1.6468
0.693	-0.037		0.22	-0.326		0.811	-2.764		1.513	0.109			0.03959	0.30473	0.3102	0.267831			3	0.0105			0.03529	0.823499	0.793294	0.67452			0.708	-0.808		0.084	-0.053		0.693	-0.0216		0.811	-1.7718
0.781	-0.042		0.305	-0.554		0.985	-2.965		1.701	-1.085			0.04103	0.308356	0.303926	0.264685			4	0.0347			0.03672	0.818011	0.780053	0.665944			1.134	-0.564		0.246	-0.056		0.781	-0.0246		0.985	-1.9006
0.869	-0.044		0.39	-0.551		1.159	-2.987		1.889	-1.423			0.04246	0.300805	0.296993	0.261429			5	0			0.03816	0.774628	0.766547	0.658743			1.559	-0.502		0.408	-0.063		0.869	-0.0257		1.159	-1.9147
0.957	-0.08		0.475	-0.686		1.334	-3.284		2.077	-1.649			0.0439	0.286431	0.289904	0.257793			6	0.0375			0.03959	0.760189	0.75168	0.650951			1.985	-0.894		0.57	-0.086		0.957	-0.0468		1.334	-2.1051
1.045	-0.097		0.56	-0.625		1.508	-2.972		2.264	-1.756			0.04533	0.266404	0.282493	0.254389			7	0.0451			0.04103	0.743851	0.735545	0.64305			2.41	-0.957		0.732	-0.141		1.045	-0.0567		1.508	-1.9051
1.133	-0.105		0.646	-0.629		1.682	-3.052		2.452	-1.818			0.04677	0.276173	0.27553	0.250773			8	0.0169			0.04246	0.716282	0.722164	0.634941			2.835	-1.059		0.894	-0.143		1.133	-0.0614		1.682	-1.9564
1.221	-0.174		0.731	-0.591		1.856	-3.07		2.64	-1.84			0.0482	0.271447	0.268302	0.247321			9	0.0338			0.0439	0.71302	0.707543	0.625961			3.261	-1.17		1.056	-0.175		1.221	-0.1018		1.856	-1.9679
1.309	-0.161		0.816	-0.572		2.03	-2.974		2.828	-1.907			0.04964	0.258438	0.262399	0.2431			10	0.1311			0.04533	0.665933	0.691551	0.617452			3.686	-1.065		1.218	-0.164		1.309	-0.0942		2.03	-1.9064
1.397	-0.167		0.901	-0.683		2.204	-2.991		3.015	-1.993			0.05107	0.250866	0.255463	0.239074			11	0			0.04677	0.675234	0.675598	0.608469			4.112	-1.165		1.38	-0.184		1.397	-0.0977		2.204	-1.9173
1.485	-0.176		0.986	-0.648		2.378	-4.048		3.203	-2.003			0.05251	0.228371	0.247786	0.23563			12	0			0.0482	0.640225	0.661119	0.59987			4.537	-1.842		1.542	-0.196		1.485	-0.1029		2.378	-2.5949
1.573	-0.181		1.071	-0.639		2.552	-3.128		3.391	-1.982			0.05394	0.237006	0.241642	0.23166			13	0.1197			0.04964	0.63537	0.646736	0.589514			4.962	-1.048		1.704	-0.183		1.573	-0.1058		2.552	-2.0051
1.661	-0.186		1.156	-0.64		2.726	-2.927		3.579	-2.021			0.05538	0.233667	0.234714	0.227676			14	0.1187			0.05107	0.618136	0.630526	0.579602			5.388	-1.055		1.866	-0.248		1.661	-0.1088		2.726	-1.8763
1.749	-0.21		1.241	-0.728		2.9	-2.951		3.767	-1.918			0.05681	0.228142	0.228374	0.223796			15	0.113			0.05251	0.596425	0.613818	0.570955			5.813	-1.24		2.028	-0.193		1.749	-0.1228		2.9	-1.8917
1.837	-0.184		1.326	-0.681		3.074	-3.417		3.954	-1.975			0.05825	0.23155	0.221703	0.219897			16	0.0326			0.05394	0.577609	0.59885	0.561135			6.239	-1.149		2.19	-0.231		1.837	-0.1076		3.074	-2.1904
1.925	-0.079		1.412	-0.716		3.248	-2.884		4.142	-2.013			0.05968	0.205021	0.215626	0.21617			17	0.0827			0.05538	0.580507	0.583401	0.551273			6.664	-1.371		2.352	-0.228		1.925	-0.0462		3.248	-1.8487
2.013	-0.011		1.497	-0.702		3.422	-2.924		4.33	-1.992			0.06112	0.205628	0.208578	0.212346			18	0.0516			0.05681	0.555395	0.567649	0.541654			7.089	-1.248		2.514	-0.232		2.013	-0.0064327		3.422	-1.8744
2.101	-0.22		1.582	-0.722		3.596	-2.896		4.518	-2.01			0.06255	0.218287	0.203118	0.207891			19	0.0686			0.05825	0.544765	0.552372	0.531942			7.515	-1.087		2.675	-0.2		2.101	-0.1287		3.596	-1.8564
2.189	8.249		1.667	-0.689		3.77	-3.073		4.705	-2.124			0.06399	0.196119	0.197566	0.204424			20	0.0022			0.05968	0.516983	0.536435	0.522662			7.94	-0.84		2.837	-0.247		2.189	4.824		3.77	-1.9699
2.277	0.354		1.752	-0.717		3.944	-3.032		4.893	-2.117			0.06542	0.186512	0.191309	0.200084			21	0.0078638			0.06112	0.511678	0.521284	0.513127			8.366	-0.171		2.999	-0.205		2.277	0.207		3.944	-1.9436
2.365	-0.298		1.837	-0.694		4.118	-3.115		5.081	-2.114			0.06686	0.179063	0.185738	0.196042			22	0.004			0.06255	0.488557	0.506796	0.50222			8.791	-0.182		3.161	-0.199		2.365	-0.1743		4.118	-1.9968
2.453	-0.548		1.922	-0.571		4.292	-3.218		5.269	-2.136			0.06829	0.187268	0.180276	0.192065			23	0.0148			0.06399	0.471926	0.491035	0.493452			9.216	-0.423		3.323	-0.148		2.453	-0.3205		4.292	-2.0628
2.541	-0.637		2.007	-0.623		4.466	-3.108		5.456	-2.145			0.06973	0.169255	0.175043	0.18759			24	0.009453			0.06542	0.454366	0.476274	0.482799			9.642	-0.189		3.485	-0.17		2.541	-0.3725		4.466	-1.9923
2.629	-0.634		2.093	-0.655		4.64	-3.294		5.644	-2.194			0.07116	0.158349	0.169756	0.18353			25	0.0106			0.06686	0.442518	0.460794	0.472814			10.067	5.297		3.647	-0.126		2.629	-0.3708		4.64	-2.1115
2.717	-0.669		2.178	-0.632		4.814	-3.33		5.832	-2.138			0.0726	0.163852	0.164674	0.179665			26	0.0227			0.06829	0.434056	0.447039	0.46294			10.493	2.985		3.809	-0.118		2.717	-0.3912		4.814	-2.1346
2.805	-0.712		2.263	-0.37		4.988	-3.235		6.02	-2.219			0.07403	0.150809	0.159734	0.175503			27	0.0301			0.06973	0.41928	0.432261	0.451999			10.918	3.354		3.971	-0.089		2.805	-0.4164		4.988	-2.0737
2.893	-0.971		2.348	-0.252		5.162	-3.114		6.208	-2.808			0.07547	0.152108	0.154973	0.171486			28	0.0179			0.07116	0.410809	0.419675	0.441969			11.343	6.231		4.133	-0.031		2.893	-0.5678		5.162	-1.9962
2.981	-0.958		2.433	-0.146		5.336	-3.26		6.395	-2.778			0.0769	0.149182	0.150175	0.167533			29	0.0313			0.0726	0.39668	0.406204	0.432372			11.769	7.014		4.295	-0.666		2.981	-0.5602		5.336	-2.0897
3.069	-1.014		2.518	-0.318		5.51	-3.296		6.583	-2.499			0.07834	0.153925	0.145738	0.163589			30	0.0193			0.07403	0.385623	0.393355	0.422136			12.194	11.468		4.457	-1.72		3.069	-0.593		5.51	-2.1128
3.157	-1.038		2.603	-0.4		5.684	-3.596		6.771	-2.378			0.07977	0.141234	0.141516	0.159751			31	0.0175			0.07547	0.372185	0.381022	0.412193			12.619	23.868		4.619	-0.446		3.157	-0.607		5.684	-2.3051
3.245	-1.066		2.688	-0.436		5.859	-3.177		6.959	-2.925			0.08121	0.135271	0.137677	0.155787			32	0.0089443			0.0769	0.373858	0.366885	0.402434			13.045	188.739		4.781	-0.451		3.245	-0.6234		5.859	-2.0365
3.333	-0.972		2.774	-0.343		6.033	-3.103		7.146	-3.118			0.08264	0.135705	0.133397	0.151787			33	0.0114			0.07834	0.361662	0.355033	0.392712			13.47	615.632		4.943	-2.734		3.333	-0.5684		6.033	-1.9891
3.421	-1.019		2.859	-0.317		6.207	-2.862		7.334	-2.739			0.08408	0.127994	0.129549	0.147303			34	0.0174			0.07977	0.349406	0.343364	0.383225			13.896	361.357		5.105	-1.609		3.421	-0.5959		6.207	-1.8346
3.509	-1.007		2.944	-0.374		6.381	-2.338		7.522	-1.828			0.08551	0.124466	0.125605	0.143766			35	0.0251			0.08121	0.334038	0.330819	0.373475			14.321	108.777		5.267	-0.709		3.509	-0.5889		6.381	-1.4987
3.597	-0.957		3.029	-0.445		6.555	-3.319		7.71	-3.685			0.08695	0.124411	0.122366	0.140046			36	0.0196			0.08264	0.333527	0.319738	0.363649			14.746	24.15		5.429	-0.245		3.597	-0.5596		6.555	-2.1276
3.685	-0.984		3.114	-0.331		6.729	-3.038		7.897	-2.879			0.08838	0.117927	0.118598	0.136083			37	0.0273			0.08408	0.311426	0.309086	0.352763			15.172	6.401		5.591	-0.319		3.685	-0.5754		6.729	-1.9474
3.773	-0.99		3.199	-0.153		6.903	-3.548		8.085	-3.077			0.08982	0.118437	0.11541	0.132356			38	0.0406			0.08551	0.298713	0.297544	0.343989			15.597	2.83		5.753	-0.308		3.773	-0.5789		6.903	-2.2744
3.861	-1.011		3.284	-0.061		7.077	-2.254		8.273	-2.726			0.09125	0.106819	0.112029	0.128608			39	0.0228			0.08695	0.291287	0.287443	0.334844			16.023	1.944		5.914	-0.332		3.861	-0.5912		7.077	-1.4449
3.949	-0.975		3.369	-0.074		7.251	-2.852		8.461	0.985			0.09269	0.10643	0.109148	0.125165			40	0.0238			0.08838	0.286705	0.277115	0.325156			16.448	1.162		6.076	-0.268		3.949	-0.5702		7.251	-1.8282
4.037	-0.952		3.454	-0.104		7.425	-3.033		8.649	1.104			0.09412	0.109953	0.106142	0.121562			41	0			0.08982	0.270177	0.267542	0.316023			16.873	0.662		6.238	-0.314		4.037	-0.5567		7.425	-1.9442
4.125	-0.987		3.54	-0.221		7.599	-3.283		8.836	5.264			0.09556	0.116436	0.103564	0.118079			42	0.0098671			0.09125	0.275184	0.257891	0.306838			17.299	0.236		6.4	-0.068		4.125	-0.5772		7.599	-2.1045
4.213	-0.968		3.625	-0.37		7.773	-3.223		9.024	7.242			0.097	0.109038	0.100473	0.114624			43	0.0289			0.09269	0.256212	0.249039	0.298365			17.724	-0.058		6.562	0.167		4.213	-0.5661		7.773	-2.066
4.301	-0.986		3.71	-0.485		7.947	-3.225		9.212	6.474			0.09843	0.0913514	0.0980623	0.111284			44	0.0442			0.09412	0.249849	0.240631	0.289544			18.15	-0.313		6.724	0.197		4.301	-0.5766		7.947	-2.0673
4.389	-0.913		3.795	-0.456		8.121	-3.246		9.4	5.646			0.09987	0.0979643	0.0956237	0.107914			45	0.0791			0.09556	0.239	0.232185	0.28101			18.575	-0.441		6.886	0.162		4.389	-0.5339		8.121	-2.0808
4.477	-0.918		3.88	-0.46		8.295	-3.339		9.587	5.125			0.1013	0.0969439	0.0932183	0.104758			46	0.0307			0.097	0.233891	0.223738	0.272563			19	-0.533		7.048	0.397		4.477	-0.5368		8.295	-2.1404
4.565	-0.893		3.965	-0.413		8.469	-3.375		9.775	5.223			0.10273	0.0978185	0.0910353	0.101383			47	0.064			0.09843	0.225219	0.216498	0.26438			19.426	-0.556		7.21	0.659		4.565	-0.5222		8.469	-2.1635
4.653	-0.887		4.05	-0.214		8.643	-0.603		9.963	4.824			0.10417	0.0922266	0.0885742	0.0983046			48	0.1907			0.09987	0.219559	0.209093	0.256147			19.851	-0.624		7.372	0.936		4.653	-0.5187		8.643	-0.3865
4.741	-0.906		4.135	-0.802		8.817	2.626		10.151	5.07			0.1056	0.0901622	0.0864945	0.0950777			49	0.064			0.1013	0.211326	0.201781	0.248427			20.277	-0.665		7.534	1.452		4.741	-0.5298		8.817	1.6833
4.829	-0.864		4.221	3.886		8.991	7.559		10.338	5.531			0.10704	0.0912471	0.0843148	0.0920584			50	0			0.10273	0.215641	0.195161	0.240218			20.702	-0.708		7.696	2.277		4.829	-0.5053		8.991	4.8455
4.917	-0.852		4.306	-0.417		9.165	7.831		10.526	6.048			0.10847	0.0897076	0.0823693	0.089041			51	0.0895			0.10417	0.199844	0.188686	0.232709			21.127	-0.879		7.858	4.208		4.917	-0.4982		9.165	5.0199
5.005	-0.839		4.391	-0.676		9.339	7.307		10.714	6.951			0.10991	0.0815715	0.0805532	0.0863163			52	0.1551			0.1056	0.193851	0.182547	0.224878			21.553	-0.95		8.02	5.934		5.005	-0.4906		9.339	4.684
5.093	-0.8		4.476	-0.76		9.513	7.064		10.902	8.264			0.11135	0.0793552	0.0784946	0.0834459			53	2.1534			0.10704	0.196546	0.177137	0.217529			21.978	-0.902		8.182	6.69		5.093	-0.4678		9.513	4.5282
5.181	-0.754		4.561	-0.77		9.687	7.372		11.09	9.882			0.11278	0.0748597	0.0767387	0.0805171			54	0			0.10847	0.186459	0.171866	0.210209			22.404	-1.125		8.344	6.376		5.181	-0.4409		9.687	4.7256
5.269	-0.731		4.646	-0.781		9.861	7.972		11.277	11.071			0.11422	0.0781687	0.0751046	0.078007			55	0			0.10991	0.179538	0.166606	0.203555			22.829	-1.169		8.506	5.296		5.269	-0.4275		9.861	5.1103
5.357	-0.532		4.731	-0.803		10.035	9.018		11.465	12.355			0.11565	0.0766665	0.0734261	0.0753531			56	0.2799			0.11135	0.166361	0.161638	0.196598			23.254	-1.167		8.668	4.271		5.357	-0.3111		10.035	5.7808
5.445	-0.31		4.816	-0.833		10.209	9.805		11.653	14.593			0.11709	0.0767182	0.0717008	0.0726935			57	0.5982			0.11278	0.163226	0.157085	0.189531			23.68	-1.244		8.83	3.504		5.445	-0.1813		10.209	6.2853
5.533	-0.014		4.901	-0.865		10.384	10.245		11.841	17.138			0.11852	0.0804806	0.0699413	0.0702611			58	0.1688			0.11422	0.17122	0.153014	0.183413			24.105	-1.181		8.991	2.923		5.533	-0.0081871		10.384	6.5673
5.62	0.051		4.987	-0.948		10.558	11.331		12.028	20.258			0.11996	0.0683792	0.0683484	0.0678443			59	0.0689			0.11565	0.151774	0.149138	0.177						9.153	2.861		5.62	0.0298		10.558	7.2635
5.708	2.261		5.072	-0.836		10.732	14.858		12.216	24.523			0.12139	0.0699237	0.0670068	0.0655333			60	0.1568			0.11709	0.162915	0.145081	0.170586						9.315	2.805		5.708	1.3222		10.732	9.5244
5.796	0.486		5.157	-0.965		10.906	19.971		12.404	31.473			0.12283	0.0664666	0.0655704	0.0633551			61	0.026			0.11852	0.159995	0.141591	0.164707						9.477	3.353		5.796	0.2842		10.906	12.8019
5.884	0.115		5.242	-0.877		11.08	25.366		12.592	42.229			0.12426	0.0595852	0.0641347	0.0611438			62	0.0314			0.11996	0.150445	0.138041	0.158875						9.639	4.681		5.884	0.0673		11.08	16.2603
5.972	0.033		5.327	-0.889		11.254	33.344		12.779	62.207			0.1257	0.0637159	0.0628126	0.0589311			63	0.0117			0.12139	0.140309	0.135042	0.153302						9.801	6.031		5.972	0.0193		11.254	21.3744
6.06	-0.043		5.412	-0.908		11.428	49.572		12.967	114.871			0.12713	0.0622043	0.0615075	0.0567563			64	0.0775			0.12283	0.14031	0.132076	0.148037						9.963	6.906		6.06	-0.0251		11.428	31.7769
6.148	-0.077		5.497	-1.003		11.602	79.406		13.155	234.798			0.12857	0.0584489	0.0600268	0.0548963			65	0.0116			0.12426	0.141963	0.129342	0.142722						10.125	6.839		6.148	-0.045		11.602	50.9013
6.236	-0.108		5.582	-0.954		11.776	136.108		13.343	402.32			0.13	0.0540958	0.0587583	0.0532119			66	0.0153			0.1257	0.138643	0.126928	0.137426						10.287	7.018		6.236	-0.0632		11.776	87.2487
6.324	-0.157		5.668	-0.992		11.95	200.952		13.531	491.584			0.13144	0.060542	0.0574323	0.0511677			67	0.0179			0.12713	0.126796	0.124619	0.132234						10.449	8.543		6.324	-0.0918		11.95	128.815
6.412	-0.178		5.753	-0.963		12.124	220.908		13.718	411.252			0.13287	0.0633833	0.0563447	0.0493985			68	0.0056356			0.12857	0.125523	0.122195	0.127744						10.611	11.528		6.412	-0.1041		12.124	141.608
6.5	-0.218		5.838	-0.943		12.298	192.046		13.906	264.512			0.13431	0.0518412	0.054933	0.0476856			69	0.007088			0.13	0.13249	0.120129	0.123662						10.773	14.682		6.5	-0.1275		12.298	123.106
6.588	-0.253		5.923	-0.966		12.472	148.395		14.094	165.251			0.13574	0.0453479	0.0538825	0.046042			70	0.0121			0.13144	0.121167	0.118154	0.118816						10.935	18.371		6.588	-0.148		12.472	95.125
6.676	-0.28		6.008	-0.885		12.646	111.26		14.282	102.651			0.13718	0.04816	0.0525207	0.0444448			71	0.0141			0.13287	0.118496	0.116466	0.114588						11.097	23.986		6.676	-0.1637		12.646	71.3205
6.764	-0.25		6.093	-0.856		12.82	92.74		14.469	58.251			0.13861	0.046462	0.0514851	0.0429307			72	0.021			0.13431	0.117192	0.114337	0.110497						11.259	33.911		6.764	-0.1462		12.82	59.4487
6.852	-0.296		6.178	-0.88		12.994	113.778		14.657	37.251			0.14005	0.0443251	0.0503071	0.0415104			73	0.013			0.13574	0.116817	0.112788	0.10658						11.421	66.578		6.852	-0.1731		12.994	72.9346
6.94	-0.302		6.263	-0.793		13.168	242.932		14.845	21.021			0.14148	0.0459613	0.0492467	0.0400888			74	0.0354			0.13718	0.116279	0.111247	0.102776						11.583	188.692		6.94	-0.1766		13.168	155.726
7.028	-0.351		6.348	-0.854		13.342	442.273		15.033	12.315			0.14292	0.0486824	0.0481254	0.0388144			75	0.0217			0.13861	0.107233	0.109938	0.0991795						11.745	421.643		7.028	-0.2053		13.342	283.508
7.116	-0.332		6.434	-0.807		13.516	549.335		15.22	9.873			0.14435	0.0417302	0.0470451	0.0374236			76	0.0356			0.14005	0.111165	0.108408	0.0958026						11.907	582.049		7.116	-0.1942		13.516	352.138
7.204	-0.363		6.519	-0.776		13.69	496.253		15.408	6.321			0.14579	0.0479656	0.046015	0.0362311			77	0.0369			0.14148	0.109915	0.10716	0.0924385						12.068	549.963		7.204	-0.2123		13.69	318.111
7.292	-0.381		6.604	-0.564		13.864	367.202		15.596	2.317			0.14722	0.042488	0.0449252	0.0350527			78	0.2001			0.14292	0.104789	0.10577	0.0894063						12.23	399.171		7.292	-0.2228		13.864	235.386
7.38	-0.397		6.689	-0.219		14.038	237.665		15.784	0.425			0.14866	0.0415604	0.0439724	0.0339198			79	0.2646			0.14435	0.0978273	0.104683	0.0861408						12.392	242.532		7.38	-0.2322		14.038	152.349
7.468	-0.414		6.774	-0.209		14.212	148.278		15.972	-0.288			0.15009	0.048368	0.0429066	0.0329024			80	0.1654			0.14579	0.0968653	0.103609	0.0833219						12.554	136.838		7.468	-0.2421		14.212	95.05
7.556	-0.375		6.859	-0.433		14.386	94.641		16.159	-0.619			0.15153	0.0412061	0.0420137	0.0318962			81	0.9334			0.14722	0.0947958	0.102443	0.0805483						12.716	78.846		7.556	-0.2193		14.386	60.6673
7.644	-0.368		6.944	-0.703		14.56	63.492		16.347	-0.944			0.15296	0.0349159	0.0410183	0.0309126			82	1.1372			0.14866	0.098086	0.101367	0.0778852						12.878	48.042		7.644	-0.2152		14.56	40.7
7.732	-0.365		7.029	-0.828		14.734	46.748		16.535	-1.312			0.1544	0.0322622	0.0400281	0.0300354			83	0.9682			0.15009	0.0919783	0.10007	0.0754879						13.04	31.071		7.732	-0.2135		14.734	29.9667
7.82	-0.304		7.115	-0.91		14.909	34.994		16.723	-1.394			0.15583	0.0422959	0.0391386	0.0291823			84	0.2069			0.15153	0.0970209	0.0991331	0.0731296						13.202	21.624		7.82	-0.1778		14.909	22.4321
7.908	-0.257		7.2	-0.911		15.083	26.409		16.91	0.366			0.15727	0.0329624	0.0381806	0.028326			85	0.3122			0.15296	0.0959892	0.0983658	0.0708297						13.364	16.652		7.908	-0.1503		15.083	16.9288
7.996	-0.031		7.285	-1.016		15.257	21.451		17.098	-0.688			0.1587	0.0387984	0.0373105	0.0275303			86	0.0693			0.1544	0.0901626	0.0973312	0.0687723						13.526	13.882		7.996	-0.0181		15.257	13.7506
8.084	0.246		7.37	-0.996		15.431	18.118		17.286	-0.64			0.16014	0.0379898	0.0364146	0.0267945			87	0.0832			0.15583	0.0853588	0.096107	0.0667811						13.688	11.793		8.084	0.1439		15.431	11.6141
8.172	0.778		7.455	-0.95		15.605	15.889		17.474	-0.511			0.16157	0.0227529	0.0355555	0.0261475			88	0.017			0.15727	0.0875351	0.0951517	0.0647916						13.85	9.862		8.172	0.455		15.605	10.1853
8.26	1.722		7.54	-0.98		15.779	14.446		17.661	-0.342			0.16301	0.0389048	0.0347676	0.0254622			89	0.0307			0.1587	0.0803001	0.0943004	0.0629435						14.012	8.226		8.26	1.007		15.779	9.2603
8.348	3.159		7.625	-0.961		15.953	13.624		17.849	0.132			0.16444	0.0432266	0.0338963	0.0248474			90	0.0117			0.16014	0.0906645	0.0931623	0.0612333						14.174	7.178		8.348	1.8474		15.953	8.7333
8.436	5.092		7.71	-0.969		16.127	13.131		18.037	0.748			0.16588	0.0243589	0.0330961	0.0242756			91	0.0184			0.16157	0.0784691	0.0922068	0.05973						14.336	6.721		8.436	2.9778		16.127	8.4173
8.524	7.573		7.795	-0.955		16.301	12.512		18.225	3.316			0.16731	0.0314956	0.0322387	0.0236893			92	0.0121			0.16301	0.0874316	0.0911677	0.0581477						14.498	7.709		8.524	4.4287		16.301	8.0205
8.612	10.198		7.881	-0.967		16.475	11.829		18.413	7.78			0.16875	0.0280641	0.0314919	0.0231074			93	0			0.16444	0.0892521	0.0899779	0.0567271						14.66	11.254		8.612	5.9637		16.475	7.5827
8.7	9.514		7.966	-0.925		16.649	6.186		18.6	6.909			0.17018	0.0349516	0.0307874	0.0226645			94	0.0177			0.16588	0.0721684	0.0891038	0.0554065						14.822	15.587		8.7	5.5637		16.649	3.9654
8.788	9.222		8.051	-0.835		16.823	3.127		18.788	2.46			0.17162	0.0302843	0.0299688	0.0222116			95	0			0.16731	0.0762772	0.087874	0.0540617						14.984	15.923		8.788	5.393		16.823	2.0045
8.876	9.019		8.136	-0.699		16.997	1.87		18.976	-0.04			0.17305	0.0297859	0.0292248	0.0217942			96	0			0.16875	0.0635984	0.0866203	0.0527314						15.146	14.25		8.876	5.2743		16.997	1.1987
8.964	9.347		8.221	-0.426		17.171	1.412		19.164	-0.535			0.17449	0.0315407	0.0284689	0.0213224			97	0			0.17018	0.0740858	0.0854877	0.0517119						15.307	13.639		8.964	5.4661		17.171	0.9051
9.052	9.57		8.306	-0.103		17.345	1.034		19.351	-1.018			0.17592	0.0254423	0.0277669	0.0209296							0.17162	0.0752216	0.0843636	0.0506742						15.469	13.157		9.052	5.5965		17.345	0.6628
9.14	10.065		8.391	-1.179		17.519	0.646		19.539	-1.578			0.17736	0.0237759	0.0270478	0.0205477							0.17305	0.0587585	0.0831552	0.0497192						15.631	13.301		9.14	5.886		17.519	0.4141
9.228	10.708		8.476	-0.358		17.693	0.427		19.727	-0.411			0.17879	0.0168509	0.0263694	0.0202208							0.17449	0.06479	0.0818737	0.048647						15.793	14.685		9.228	6.262		17.693	0.2737
9.316	11.365		8.562	-1.046		17.867	0.675		19.915	0.831			0.18023	0.027756	0.025716	0.0198186							0.17592	0.069752	0.0806582	0.0477527						15.955	15.032		9.316	6.6462		17.867	0.4327
9.404	12.142		8.647	-1.079		18.041	1.765		20.103	0.344			0.18166	0.0233475	0.025076	0.0195464							0.17736	0.0676126	0.0793165	0.0468848						16.117	13.125		9.404	7.1006		18.041	1.1314
9.492	12.931		8.732	-1.06		18.215	3.467		20.29	-0.765			0.1831	0.0275019	0.0244118	0.0192461							0.17879	0.066732	0.0778861	0.04614						16.279	12.087		9.492	7.562		18.215	2.2224
9.58	13.618		8.817	-1.116		18.389	4.027		20.478	-0.851			0.18453	0.0228079	0.02379	0.0189316							0.18023	0.0656265	0.076664	0.0452332						16.441	13.472		9.58	7.9637		18.389	2.5814
9.668	14.131		8.902	-0.997		18.563	3.992		20.666	-1.629			0.18597	0.0186317	0.0231781	0.0186406							0.18166	0.0559879	0.075365	0.0446131						16.603	14.794		9.668	8.2637		18.563	2.559
9.756	14.755		8.987	-1.008		18.737	4.549		20.854	-1.923			0.1874	0.0300512	0.0225878	0.0184071							0.1831	0.0658538	0.0739116	0.0439336						16.765	13.113		9.756	8.6287		18.737	2.916
9.844	15.194		9.072	1.265		18.911	4.032		21.041	-1.826			0.18884	0.0145529	0.0219311	0.0181136							0.18453	0.0696604	0.0725461	0.0432234						16.927	10.096		9.844	8.8854		18.911	2.5846
9.932	15.883		9.157	1.307		19.085	2.046		21.229	-1.633			0.19027	0.0218026	0.021425	0.017874							0.18597	0.0622193	0.0710816	0.0425655						17.089	7.225		9.932	9.2883		19.085	1.3115
10.02	17.013		9.242	4.571		19.259	1.088		21.417	-2.151			0.19171	0.0214838	0.0208617	0.0176697							0.1874	0.0525167	0.0697022	0.0420351						17.251	5.146		10.02	9.9491		19.259	0.6974
10.108	18.216		9.328	5.31		19.434	1.071		21.605	-1.631			0.19314	0.0142976	0.0202942	0.0174143							0.18884	0.0563873	0.068336	0.0413743						17.413	3.619		10.108	10.6526		19.434	0.6865
10.196	19.72		9.413	5.298		19.608	-0.276		21.792	-1.747			0.19458	0.0143917	0.019763	0.0172118							0.19027	0.0562914	0.0667188	0.0408305						17.575	2.611		10.196	11.5322		19.608	-0.1769
10.284	21.318		9.498	5.246		19.782	-2.202		21.98	-1.786			0.19601	0.0226995	0.0192823	0.016973							0.19171	0.0523899	0.0654782	0.0403655						17.737	2.078		10.284	12.4667		19.782	-1.4115
10.372	22.768		9.583	5.188		19.956	-2.76		22.168	-0.573			0.19745	0.0205398	0.0187468	0.0167816							0.19314	0.0556443	0.0639245	0.0397871						17.899	1.947		10.372	13.3146		19.956	-1.7692
10.46	24.138		9.668	5.165		20.13	-2.685		22.356	-1.66			0.19888	0.0199149	0.0182749	0.0165726							0.19458	0.0514948	0.0623938	0.0393275						18.061	2.155		10.46	14.1158		20.13	-1.7212
10.548	25.225		9.753	5.204		20.304	-3.423		22.544	-1.619			0.20032	0.0183026	0.0178006	0.0163602							0.19601	0.0524423	0.0608271	0.0387838						18.223	2.66		10.548	14.7515		20.304	-2.1942
10.636	26.367		9.838	5.098		20.478	-3.761		22.731	-0.452			0.20175	0.0214076	0.0172924	0.0161799							0.19745	0.0554731	0.0594669	0.0383469						18.384	4.186		10.636	15.4193		20.478	-2.4109
10.724	27.533		9.923	5.104		20.652	-3.074		22.919	-0.385			0.20319	0.0225464	0.0168548	0.0160013							0.19888	0.0529779	0.0579935	0.0378688						18.546	8.057		10.724	16.1012		20.652	-1.9705
10.812	29.206		10.009	5.015		20.826	-1.874		23.107	-0.122			0.20462	0.0159176	0.0164258	0.0157552							0.20032	0.0546442	0.0564434	0.0373824						18.708	12.808		10.812	17.0795		20.826	-1.2013
10.9	31.519		10.094	5.053		21	-0.891		23.295	0.506			0.20606	0.0192789	0.0160112	0.0155595							0.20175	0.05181	0.0549342	0.0369671						18.87	14.12		10.9	18.4322		21	-0.5712
10.988	35.588		10.179	5.187		21.174	-1.175		23.482	2.242			0.20749	0.0191589	0.0155689	0.0153731							0.20319	0.0443275	0.0535241	0.0365537						19.032	11.156		10.988	20.8117		21.174	-0.7532
11.076	43.781		10.264	5.153		21.348	-1.121		23.67	3.753			0.20893	0.0186798	0.0151817	0.0151871							0.20462	0.0472887	0.0520683	0.0359922						19.194	7.771		11.076	25.6029		21.348	-0.7186
11.164	60.939		10.349	5.107		21.522	-1.943		23.858	4.294			0.21036	0.014188	0.0147917	0.0149986							0.20606	0.0410674	0.0505645	0.0355388						19.356	6.375		11.164	35.6368		21.522	-1.2455
11.252	95.405		10.434	5.094		21.696	-2.591		24.046	2.165			0.2118	0.00861388	0.0144297	0.0148113							0.20749	0.0422648	0.049209	0.0351065						19.518	6.226		11.252	55.7924		21.696	-1.6609
11.34	156.871		10.519	5.183		21.87	-2.678		24.233	0.24			0.21323	0.0178921	0.0140416	0.0146062							0.20893	0.0464643	0.0477099	0.0346733						19.68	5.637		11.34	91.7374		21.87	-1.7167
11.428	244.099		10.604	5.391		22.044	-2.863		24.421	-0.938			0.21467	0.0196757	0.0136857	0.0143964							0.21036	0.0516242	0.0464961	0.0342343						19.842	3.958		11.428	142.748		22.044	-1.8353
11.516	344.685		10.689	5.621		22.218	-2.962		24.609	-0.914			0.2161	0.0178663	0.0133574	0.0142211							0.2118	0.0401167	0.0450733	0.0337958						20.004	2.251		11.516	201.57		22.218	-1.8987
11.604	433.561		10.775	5.876		22.392	-2.774		24.797	-1.9			0.21754	0.00940464	0.0130418	0.0140151							0.21323	0.0470673	0.0437582	0.0333176						20.166	1.332		11.604	253.544		22.392	-1.7782
11.692	493.054		10.86	6.096		22.566	-2.581		24.985	-2.023			0.21897	0.0235733	0.0127353	0.0137842							0.21467	0.0430428	0.0424877	0.0328281						20.328	0.861		11.692	288.336		22.566	-1.6545
11.78	516.347		10.945	6.336		22.74	-2.48		25.172	0.578			0.22041	0.0156817	0.0124096	0.0136294							0.2161	0.0360424	0.0411206	0.0324135						20.49	-0.206		11.78	301.957		22.74	-1.5897
11.868	508.665		11.03	6.563		22.914	-1.848		25.36	-1.031			0.22184	0.0150869	0.0121164	0.0134015							0.21754	0.0431876	0.0398491	0.0319309						20.652	0.379		11.868	297.465		22.914	-1.1846
11.956	478.866		11.115	6.707		23.088	-1.527		25.548	-0.558			0.22328	0.0156989	0.0118323	0.0132109							0.21897	0.0448836	0.0386311	0.0313931						20.814	0.28		11.956	280.039		23.088	-0.9788
12.044	434.612		11.2	6.967		23.262	-0.916						0.22471	0.0168432	0.0115785	0.0130003							0.22041	0.0417336	0.037462	0.0310206						20.976	0.166		12.044	254.159		23.262	-0.5872
12.132	384.71		11.285	7.452		23.436	-0.361						0.22615	0.0121114	0.0113457	0.0128016							0.22184	0.0379059	0.0363214	0.0304881						21.138	0.244		12.132	224.977		23.436	-0.2314
12.22	334.601		11.37	8.179		23.61	0.873						0.22758	0.0100291	0.0110922	0.0125918							0.22328	0.0388091	0.0351969	0.0300356						21.3	0.123		12.22	195.673		23.61	0.5596
12.308	287.59		11.456	9.108		23.784	-1.384						0.22902	0.010785	0.0108335	0.0123937							0.22471	0.0482596	0.0340615	0.0295396						21.461	0.119		12.308	168.181		23.784	-0.8872
12.396	245.344		11.541	10.365		23.959	-2.171						0.23045	0.00288474	0.0106196	0.01219							0.22615	0.0418871	0.0329316	0.0290691						21.623	0.076		12.396	143.476		23.959	-1.3917
12.484	207.835		11.626	11.674		24.133	-2.917						0.23189	0.00267408	0.0104084	0.0119754							0.22758	0.0384873	0.0319554	0.0285735						21.785	0.067		12.484	121.541		24.133	-1.8699
12.572	176.192		11.711	12.972		24.307	-3.514						0.23332	0.0108755	0.0101939	0.0117833							0.22902	0.035848	0.0309862	0.028103						21.947	-0.059		12.572	103.036		24.307	-2.2526
12.66	148.96		11.796	14.126		24.481	-3.125						0.23476	0.00969392	0.00999525	0.0115759							0.23045	0.0453371	0.0300262	0.0276212						22.109	-0.163		12.66	87.1111		24.481	-2.0032
12.748	127.431		11.881	15.074		24.655	-2.323						0.23619	0.00995937	0.00981007	0.0113821							0.23189	0.0387684	0.0291066	0.0271146						22.271	-0.113		12.748	74.5211		24.655	-1.4891
12.836	111.241		11.966	15.773		24.829	-1.531						0.23763	0.0208932	0.00962434	0.0111792							0.23332	0.0341498	0.0282383	0.0266579						22.433	-0.131		12.836	65.0532		24.829	-0.9814
12.924	102.485		12.051	16.499		25.003	14.998						0.23906	0.00480817	0.00945439	0.0109792							0.23476	0.040541	0.0273749	0.0261677						22.595	-0.085		12.924	59.9327		25.003	9.6141
13.012	103.345		12.136	17.229		25.177	-0.633						0.2405	-0.00344883	0.00928468	0.0107729							0.23619	0.0404271	0.0265709	0.0257081						22.757	-0.134		13.012	60.4357		25.177	-0.4058
13.1	117.879		12.222	18.312		25.351	0.373						0.24193	0.0119498	0.00913466	0.010547							0.23763	0.0335188	0.0258099	0.025228						22.919	-0.218		13.1	68.9351		25.351	0.2391
13.188	148.5		12.307	19.63									0.24337	0.0103723	0.00896908	0.0103551							0.23906	0.0393448	0.0251406	0.0247552						23.081	-0.151		13.188	86.8421
13.276	191.542		12.392	21.583									0.2448	0.00820902	0.00880726	0.0101695							0.2405	0.0294599	0.0244079	0.0242681						23.243	-0.224		13.276	112.013
13.364	239.087		12.477	24.289									0.24624	0.00512806	0.00867936	0.00998255							0.24193	0.0349309	0.0237999	0.0237388						23.405	-0.678		13.364	139.817
13.452	278.01		12.562	28.095									0.24767	0.0104832	0.00854095	0.00978811							0.24337	0.0400481	0.023155	0.0232853						23.567	-0.176		13.452	162.579
13.54	300.758		12.647	33.363									0.24911	0.0211428	0.00840603	0.0095979							0.2448	0.0255268	0.0225774	0.0228468						23.729	-0.243		13.54	175.882
13.628	304.179		12.732	42.045									0.25054	0.0140594	0.00828257	0.00940523							0.24624	0.0328196	0.0220744	0.0224057						23.891	-0.22		13.628	177.882
13.716	290.335		12.817	58.176									0.25198	0.00768535	0.00814988	0.00925128							0.24767	0.0274917	0.0215908	0.0219495						24.053	-0.208		13.716	169.786
13.804	264.786		12.903	88.417									0.25341	0.00990216	0.0080275	0.00905869							0.24911	0.027571	0.0210857	0.0215032						24.215	-0.254		13.804	154.846
13.892	233.768		12.988	140.968									0.25485	0.00675861	0.00791705	0.00888081							0.25054	0.0464111	0.0206262	0.021052						24.377	-0.28		13.892	136.706
13.98	201.148		13.073	221.856									0.25628	0.00914737	0.00779911	0.0087227							0.25198	0.0193502	0.0202828	0.0206874						24.539	-0.076		13.98	117.63
14.068	170.644		13.158	324.51									0.25772	0.0091243	0.00770101	0.00856178							0.25341	0.0367099	0.0199137	0.0202398									14.068	99.7918
14.156	142.728		13.243	437.678									0.25915	0.00298471	0.00759818	0.00840395							0.25485	0.0376329	0.0195699	0.0198253									14.156	83.4667
14.244	119.001		13.328	537.933									0.26059	0.0102241	0.00748458	0.00827412							0.25628	0.0351876	0.0192567	0.0194559									14.244	69.5912
14.332	98.788		13.413	609.634									0.26202	0.00595042	0.00738499	0.00810536							0.25772	0.0364772	0.0190152	0.0190809									14.332	57.7708
14.42	81.781		13.498	641.244									0.26346	0.00142487	0.00728526	0.00797425							0.25915	0.0223316	0.0187618	0.0187151									14.42	47.8251
14.508	67.431		13.583	626.695									0.26489	0.00888656	0.00718731	0.00785503							0.26059	0.0334962	0.0185456	0.0184113									14.508	39.4333
14.596	55.816		13.669	575.799									0.26633	-0.00160252	0.00710196	0.00774146							0.26202	0.0292944	0.0183633	0.0180239									14.596	32.6409
14.684	46.199		13.754	499.49									0.26776	0.0096726	0.00700443	0.00762521							0.26346	0.0317037	0.0182104	0.0177204									14.684	27.017
14.772	38.432		13.839	411.288									0.2692	0.00884297	0.00692921	0.0075054							0.26489	0.0333246	0.0180335	0.017445									14.772	22.4749
14.86	32.485		13.924	325.014									0.27064	0.00924348	0.00683393	0.00739605							0.26633	0.0292941	0.0179301	0.017183									14.86	18.9971
14.948	27.482		14.009	248.575									0.27207	0.00398127	0.00673511	0.00731222							0.26776	0.0218609	0.0178592	0.0169172									14.948	16.0713
15.036	23.614		14.094	185.618									0.27351	0.0102989	0.00666029	0.00722124							0.2692	0.0372498	0.0177877	0.0166441									15.036	13.8094
15.124	20.574		14.179	138.194									0.27494	0.0109854	0.00658528	0.00714085							0.27064	0.0262776	0.0177327	0.0163962									15.124	12.0316
15.212	18.219		14.264	102.87									0.27637	0.0107034	0.00650529	0.00708291							0.27207	0.0372144	0.0177125	0.0162058									15.212	10.6544
15.3	16.367		14.35	77.808									0.27781	0.0128622	0.00643051	0.00700887							0.27351	0.0294666	0.0177044	0.0160012									15.3	9.5713
15.388	14.926		14.435	59.835									0.27924	0.0101561	0.00636271	0.00695537							0.27494	0.0319921	0.0176976	0.015821									15.388	8.7287
15.476	13.778		14.52	47.182									0.28068	0.00407789	0.00628592	0.00690833							0.27637	0.028075	0.0177284	0.0156915									15.476	8.0573
15.564	12.957		14.605	38.216									0.28212	-0.00117518	0.00623097	0.00686399							0.27781	0.0265629	0.0177544	0.0155286									15.564	7.5772
15.652	12.465		14.69	31.503									0.28355	0.00333816	0.00616914	0.00682857							0.27924	0.0311209	0.0177946	0.0154117									15.652	7.2895
15.74	12.105		14.775	26.351									0.28499	0.00608099	0.00611609	0.00679743							0.28068	0.0263041	0.0178646	0.0153105									15.74	7.0789
15.828	11.863		14.86	22.182									0.28642	0.00605911	0.00604524	0.00678191							0.28212	0.0291018	0.0179326	0.015216									15.828	6.9374
15.916	11.942		14.945	18.568									0.28785	0.00697459	0.00599766	0.00676788							0.28355	0.0276621	0.0180205	0.0151425									15.916	6.9836
16.004	12.19		15.03	15.517									0.28929	-0.0001911	0.0059505	0.00676091							0.28499	0.02876	0.0180921	0.0150796									16.004	7.1287
16.092	12.708		15.116	12.917									0.29072	0.00062894	0.00590022	0.006753							0.28642	0.034693	0.0181961	0.0150523									16.092	7.4316
16.18	13.416		15.201	10.882									0.29216	0.00105279	0.00586506	0.00677392							0.28785	0.0324227	0.018314	0.0150293									16.18	7.8456
16.268	13.201		15.286	9.218									0.29359	0.0085224	0.00583172	0.00678297							0.28929	0.0331959	0.0184235	0.0150225									16.268	7.7199
16.356	13.254		15.371	9.45									0.29503	0.0144171	0.00580009	0.00680766							0.29072	0.0270225	0.0185386	0.0150146									16.356	7.7509
16.444	13.754		15.456	3.972									0.29647	0.00334164	0.00576996	0.00682406							0.29216	0.0335154	0.018686	0.0150708									16.444	8.0433
16.532	13.054		15.541	1.613									0.2979	0.00155926	0.00574529	0.00685442							0.29359	0.0332585	0.0188129	0.0151018									16.532	7.6339
16.62	13.115		15.626	0.903									0.29934	0.00989119	0.00572887	0.00688881							0.29503	0.0306847	0.0189276	0.0151675									16.62	7.6696
16.708	12.984		15.711	0.872																			0.29647	0.0328069	0.019079	0.0152159									16.708	7.593
16.796	12.774		15.797	0.561																			0.2979	0.0295119	0.0192031	0.0152955									16.796	7.4702
16.884	12.138		15.882	0.148																			0.29934	0.0228626	0.019374	0.0153842									16.884	7.0982
16.972	11.89		15.967	-0.133																															16.972	6.9532
17.06	11.777		16.052	-0.241																															17.06	6.8871
17.148	11.685		16.137	-0.249																															17.148	6.8333
17.236	11.801		16.222	-0.213																															17.236	6.9012
17.324	11.954		16.307	-0.172																															17.324	6.9906
17.412	11.966		16.392	0.073																															17.412	6.9977
17.5	11.562		16.477	0.364																															17.5	6.7614
17.588	11.203		16.563	1.276																															17.588	6.5515
17.676	10.952		16.648	2.521																															17.676	6.4047
17.764	10.584		16.733	3.085																															17.764	6.1895
17.852	10.254		16.818	1.711																															17.852	5.9965
17.94	10.021		16.903	0.947																															17.94	5.8602
18.028	9.944		16.988	0.421																															18.028	5.8152
18.116	9.853		17.073	0.124																															18.116	5.762
18.204	9.843		17.158	-0.96																															18.204	5.7561
18.292	9.594		17.244	-0.907																															18.292	5.6105
18.379	9.59		17.329	-0.415																															18.379	5.6082
18.467	9.727		17.414	-0.337																															18.467	5.6883
18.555	9.657		17.499	-0.447																															18.555	5.6474
18.643	9.564		17.584	-0.522																															18.643	5.593
18.731	9.489		17.669	-0.514																															18.731	5.5491
18.819	9.385		17.754	-0.617																															18.819	5.4883
18.907	9.217		17.839	-0.596																															18.907	5.3901
18.995	9.44		17.924	-1.05																															18.995	5.5205
19.083	9.338		18.01	-0.723																															19.083	5.4608
19.171	9.219		18.095	-0.367																															19.171	5.3912
19.259	9.064		18.18	-0.435																															19.259	5.3006
19.347	8.966		18.265	-0.537																															19.347	5.2433
19.435	7.469		18.35	-0.616																															19.435	4.3678
19.523	6.208		18.435	-0.671																															19.523	3.6304
19.611	5.824		18.52	-0.692																															19.611	3.4058
19.699	5.899		18.605	0.941																															19.699	3.4497
19.787	6.31		18.691	0.286																															19.787	3.6901
19.875	5.831		18.776	-1.076																															19.875	3.4099
19.963	7.679		18.861	-1.08																															19.963	4.4906
20.051	8.401		18.946	-0.457																															20.051	4.9129
			19.031	-0.495
			19.116	-0.565
			19.201	-0.602
			19.286	-0.777

## Sheet: Figure 4a
Figure 4a
volume	wt MNEI		volume	L13MN
-0.142	-0.871		-0.847	-1.0658
0.283	-0.757		-0.659	-1.0068
0.708	-0.808		-0.471	-1.0517
1.134	-0.564		-0.283	-1.0457
1.559	-0.502		-0.096	-1.0305
1.985	-0.894		0.092	-1.0017
2.41	-0.957		0.28	-1.0082
2.835	-1.059		0.468	-1.0277
3.261	-1.17		0.655	-1.0508
3.686	-1.065		0.843	-1.0614
4.112	-1.165		1.031	-1.0643
4.537	-1.842		1.219	-1.071
4.962	-1.048		1.406	-1.0716
5.388	-1.055		1.594	-1.0742
5.813	-1.24		1.782	-1.0755
6.239	-1.149		1.97	-1.0719
6.664	-1.371		2.158	-1.0736
7.089	-1.248		2.345	-1.0711
7.515	-1.087		2.533	-1.0703
7.94	-0.84		2.721	-1.0653
8.366	-0.171		2.909	-1.0581
8.791	-0.182		3.096	-1.0514
9.216	-0.423		3.284	-1.0336
9.642	-0.189		3.472	-1.0167
10.067	5.297		3.66	-1.1678
10.493	2.985		3.847	-1.1703
10.918	3.354		4.035	-1.1774
11.343	6.231		4.223	-1.1806
11.769	7.014		4.411	-1.1813
12.194	11.468		4.599	-1.1856
12.619	23.868		4.786	-1.1805
13.045	188.739		4.974	-1.1849
13.47	615.632		5.162	-1.1049
13.896	361.357		5.35	-1.1777
14.321	108.777		5.537	-1.1823
14.746	24.15		5.725	-1.183
15.172	6.401		5.913	-1.1742
15.597	2.83		6.101	-1.1789
16.023	1.944		6.288	-1.1675
16.448	1.162		6.476	-1.1551
16.873	0.662		6.664	-1.127
17.299	0.236		6.852	-1.1181
17.724	-0.058		7.04	-1.1025
18.15	-0.313		7.227	0.0747
18.575	-0.441		7.415	1.0027
19	-0.533		7.603	2.8929
19.426	-0.556		7.791	5.7642
19.851	-0.624		7.978	7.6645
20.277	-0.665		8.166	7.6139
20.702	-0.708		8.354	7.584
21.127	-0.879		8.542	7.5587
21.553	-0.95		8.729	7.5055
21.978	-0.902		8.917	7.3921
22.404	-1.125		9.105	7.2155
22.829	-1.169		9.293	7.9905
23.254	-1.167		9.481	7.9711
23.68	-1.244		9.668	8.948
24.105	-1.181		9.856	8.9009
			10.044	8.7975
			10.232	8.6109
			10.419	9.4005
			10.607	13.251
			10.795	17.9551
			10.983	30.2145
			11.17	49.251
			11.358	104.064
			11.546	237.062
			11.734	429.935
			11.922	530.66
			12.109	476.675
			12.297	346.2
			12.485	229.519
			12.673	146.46
			12.86	86.1758
			13.048	49.3696
			13.236	29.0059
			13.424	18.0348
			13.611	12.253
			13.799	9.2815
			13.987	7.501
			14.175	6.6678
			14.363	6.176
			14.55	6.1037
			14.738	6.4225
			14.926	3.2153
			15.114	3.4579
			15.301	3.083
			15.489	3.9215
			15.677	3.6712
			15.865	3.9644
			16.052	3.8578
			16.24	2.5563
			16.428	2.1749
			16.616	2.5018
			16.804	1.7976
			16.991	4.2708

## Sheet: Figure 5
Figure 5b													Figure 5d
volume	wt MK-Ctd		volume	L1MK-Ctd		volume	L1MK-Ctd*		volume	L1MK-Ctd**			Residue Number	CSP (ppm)
1.031	0.3913		0.567	-0.3048		-0.718	0.6629		0.786	0.6135			2	0
1.369	0.3255		0.905	-0.793		-0.38	0.6542		1.124	0.5829			3	0
1.708	0.372		1.244	-0.9445		-0.042	0.7609		1.463	0.8573			4	0.262353
2.046	0.4845		1.582	-0.8903		0.297	1.0419		1.801	1.6653			5	0.0461913
2.385	0.4615		1.921	-0.365		0.635	2.0036		2.139	2.3719			6	1.18555
2.723	0.5228		2.259	0.1265		0.973	3.1969		2.478	2.1202			7	1.39392
3.061	0.5863		2.597	-0.1363		1.312	3.0215		2.816	1.2669			8	1.17558
3.4	0.5993		2.936	-0.7053		1.65	1.9959		3.155	0.3591			9	0.0184835
3.738	0.7073		3.274	-1.0203		1.989	1.069		3.493	-0.0917			10	0.76534
4.077	0.8078		3.613	-1.245		2.327	0.618		3.831	-0.2148			11	3.07343
4.415	0.7783		3.951	-1.207		2.665	0.3867		4.17	-0.3636			12	3.61619
4.753	0.8405		4.289	-1.2053		3.004	0.2596		4.508	-0.4365			13	2.71525
5.092	0.9525		4.628	-1.2068		3.342	0.2698		4.847	-0.3013			14	1.52489
5.43	1.0078		4.966	-1.1415		3.681	0.2896		5.185	-0.1727			15	2.17644
5.769	1.0635		5.305	-1.0758		4.019	0.4035		5.523	3.0099			16	2.26908
6.107	1.5405		5.643	-0.776		4.357	1.0813		5.862	9.369			17	2.41786
6.445	2.5688		5.981	2.5413		4.696	2.9987		6.2	13.1917			18	0.245314
6.784	2.3548		6.32	14.7623		5.034	3.3317		6.539	10.9275			19	0.578307
7.122	2.8568		6.658	20.3718		5.373	3.6925		6.877	7.3151			20	0.414923
7.461	4.199		6.997	12.02		5.711	3.9118		7.215	6.2415			21	0.0737547
7.799	5.14		7.335	8.2473		6.049	3.8862		7.554	6.2887			22	0.505427
8.137	5.2083		7.673	7.273		6.388	3.6326		7.892	6.1538			23	0.214832
8.476	5.1835		8.012	6.4818		6.726	3.3669		8.231	6.0394			24	0.273291
8.814	5.1148		8.35	6.117		7.065	3.3172		8.569	5.6017			25	0.137481
9.153	4.872		8.689	6.201		7.403	3.3213		8.907	4.7508			26	0.328087
9.491	4.8173		9.027	6.7918		7.741	3.5038		9.246	4.2532			27	0.0405408
9.829	5.4845		9.365	8.251		8.08	3.8183		9.584	4.4897			28	0.043432
10.168	6.0503		9.704	11.1765		8.418	3.8547		9.923	4.5121			29	0.021734
10.506	6.3345		10.042	20.1405		8.757	3.8486		10.261	5.2405			30	0
10.845	7.8898		10.381	65.9803		9.095	5.0479		10.599	7.2969			31	0.01276
11.183	12.037		10.719	246.421		9.433	8.0159		10.938	10.0028			32	0
11.521	20.6943		11.057	237.677		9.772	11.5752		11.276	15.929			33	0
11.86	82.7928		11.396	120.287		10.11	19.6214		11.615	32.7054			34	0
12.198	277.685		11.734	49.3445		10.449	80.7637		11.953	141.809			35	0
12.537	206.724		12.073	17.9243		10.787	225.035		12.291	284.386			36	0
12.875	105.639		12.411	9.6293		11.125	194.795		12.63	197.872			37	0.0999442
13.213	48.07		12.749	7.7688		11.464	101.43		12.968	93.7862			38	0.100623
13.552	20.782		13.088	6.9353		11.802	42.7108		13.306	35.1296			39	0.0514156
13.89	9.3618		13.426	6.3023		12.14	15.7899		13.645	13.0526			40	0
14.228	5.5413		13.764	5.8553		12.479	6.0099		13.983	6.6937			41	0.092167
14.567	4.2738		14.103	5.3063		12.817	3.0127		14.322	4.3708			42	0.0614781
14.905	3.8258		14.441	4.5238		13.156	2.2134		14.66	3.6143			43	0
15.244	3.8285		14.78	3.8803		13.494	2.073		14.998	3.5093			44	0.010002
15.582	4.0608		15.118	3.875		13.832	2.2425		15.337	4.0502			45	0.128804
15.92	4.372		15.456	4.8153		14.171	3.1248		15.675	5.1044			46	0.0738848
16.259	4.6965		15.795	7.4113		14.509	4.9129		16.014	6.3649			47	0.0500016
16.597	4.821		16.133	11.3223		14.848	7.2899		16.352	7.2912			48	0.0220227
16.936	4.5623		16.472	14.5533		15.186	9.3018		16.69	7.6756			49	0.445562
17.274	4.3355		16.81	15.587		15.524	9.9305		17.029	7.2915			50	0.124349
17.612	4.338		17.148	14.5138		15.863	11.2171		17.367	6.7715			51	0.107912
17.951	4.267		17.487	12.6845		16.201	12.0307		17.706	6.0527			52	0.054631
18.289	4.0885		17.825	10.7925		16.54	9.2972		18.044	5.1431			53	0
18.628	3.9893		18.164	7.8223		16.878	6.1503		18.382	4.5587			54	0.0305182
18.966	3.8763		18.502	6.0043		17.216	4.3799		18.721	4.003			55	0.0082801
19.304	3.8822		18.84	5.0948		17.555	3.5928		19.059	3.5752			56	0.165648
19.643	3.9631		19.179	3.8773		17.893	3.148		19.398	3.2661			57	0.0564486
19.981	3.98		19.517	3.1433		18.232	2.9148		19.736	3.0583			58	1.93968
20.32	4.1945		19.856	2.3765		18.57	2.8714		20.074	3.009			59	1.8645
20.658	4.5416		20.194	1.8257		18.908	3.8368		20.413	3.2443			60	0.102945
20.996	4.7023		20.532	2.14		19.247	4.7372		20.751	3.6838			61	0.004532
21.335	5.1459		20.871	2.4025		19.585	4.5824		21.09	3.6754			62	0.937463
21.673	5.6343		21.209	2.2918		19.924	4.0042		21.428	3.6959			63	0
22.012	5.2018		21.548	2.1915		20.262	3.4401		21.766	3.7204			64	0.111062
22.35	4.9095		21.886	2.0002		20.6	2.7276		22.105	3.7413			65	0.375948
22.688	4.843		22.224	1.9492		20.939	2.2981		22.443	3.7519			66	0.100495
23.027	4.886		22.563	2.4708		21.277	2.1563		22.782	3.7507			67	0.0727464
23.365	4.9495		22.901	2.7988		21.616	2.1422		23.12	3.7477			68	0.0491044
23.704	5.082		23.24	2.411		21.954	2.1367		23.458	3.7522			69	0.456152
24.042	5.2503		23.578	1.992		22.292	2.2104						70	1.6486
24.38	5.5038		23.916	1.7943		22.631	-5.6334						71	2.04694
			24.255	7.8633									72	0.587076
													73	1.76342
													74	1.63392
													75	1.3093
													76	0.67212
													77	0.323471
													78	0.392939
													79	0.615504
													80	0.572552
													81	0.090123
													82	0.0361475

## Sheet: Figure 6
			Figure 6b							Figure 6d
volume	wt Sso7dv		volume	L1Sso7dv		volume	L1Sso7dv*			volume	UBQ wt		volume	L4UBQ		volume	L4UBQ*		volume	L4UBQ**
0.03	1.8089		0.03	2.23		0.03	-0.5559			-1.029	-2.4766		-0.097	-0.65		0.228	0.1468		-1.72	-9.4314
0.072	1.7969		0.072	2.2658		0.072	-0.6338			-0.771	-2.5508		0.117	-0.643		0.299	-0.0288		-1.678	-8.7598
0.113	1.5145		0.113	2.1831		0.113	-0.4438			-0.514	-2.6854		0.332	0.314		0.369	-0.1188		-1.636	-8.1238
0.155	1.6811		0.155	2.0473		0.155	-0.7806			-0.257	-2.4696		0.547	-0.513		0.439	-0.0115		-1.595	-8.0207
0.196	1.371		0.196	1.9463		0.196	0.6888			0.001	-2.6518		0.762	-0.608		0.51	3.7941		-1.553	-8.0703
0.238	1.3249		0.238	1.7542		0.238	2.6654			0.258	-2.7237		0.977	-0.665		0.58	1.6663		-1.512	-8.1925
0.279	1.1322		0.279	1.6152		0.28	5.6615			0.515	-2.6657		1.192	-0.698		0.651	0.7582		-1.47	-8.3063
0.321	1.7173		0.321	1.6311		0.321	5.1772			0.773	-2.5961		1.407	-0.711		0.721	0.3707		-1.428	-8.442
0.363	2.6814		0.363	3.4082		0.363	4.9216			1.03	-2.5851		1.621	-0.803		0.792	0.1335		-1.387	-8.2027
0.404	2.3847		0.404	3.2793		0.404	5.1105			1.287	-2.5682		1.836	-0.813		0.862	0.0709		-1.345	-7.7548
0.446	2.0518		0.446	2.8061		0.446	9.369			1.545	-2.5972		2.051	-0.855		0.933	-0.0328		-1.304	-7.7871
0.487	1.6669		0.487	2.3386		0.487	10.9753			1.802	-2.5856		2.266	-0.835		1.003	-0.2035		-1.262	-7.9641
0.529	1.8095		0.529	2.3685		0.529	12.3543			2.059	-2.6251		2.481	-0.902		1.073	-0.2807		-1.22	-8.044
0.57	1.4276		0.57	2.0439		0.571	11.4629			2.317	-2.6738		2.696	-0.873		1.144	-0.3223		-1.179	-7.812
0.612	1.1472		0.612	1.7354		0.612	10.1928			2.574	-2.6448		2.911	-0.88		1.214	-0.4252		-1.137	-7.8358
0.654	0.9159		0.654	1.5114		0.654	9.2882			2.831	-2.777		3.126	-0.888		1.285	-0.4944		-1.096	-7.9388
0.695	1.071		0.695	1.6731		0.695	10.019			3.089	-2.7515		3.34	-0.988		1.355	-0.4984		-1.054	-8.0526
0.737	0.9751		0.737	1.4675		0.737	9.2982			3.346	-2.7524		3.555	-0.97		1.426	-0.5135		-1.012	-8.1916
0.778	0.7869		0.778	1.2741		0.778	8.4668			3.603	-2.8095		3.77	-0.973		1.496	-0.4403		-0.971	-8.3055
0.82	0.6622		0.82	1.0383		0.82	7.6283			3.861	-2.7852		3.985	-1.004		1.567	-0.4514		-0.929	-8.4057
0.862	0.5009		0.861	0.8534		0.862	6.728			4.118	-2.8524		4.2	-0.972		1.637	-0.5077		-0.888	-8.4614
0.903	0.3457		0.903	0.6566		0.903	6.1333			4.375	-3.0496		4.415	-0.992		1.708	-0.5108		-0.846	-8.5445
0.945	0.243		0.945	0.5228		0.945	5.5677			4.633	-2.8838		4.63	-1.158		1.778	-0.6243		-0.804	-8.5925
0.986	0.1586		0.986	0.4234		0.986	5.0872			4.89	-2.8339		4.844	-1.047		1.848	-0.6119		-0.763	-8.7256
1.028	0.0702		1.028	0.2584		1.028	4.7122			5.147	-2.9534		5.059	-1.014		1.919	-0.6886		-0.721	-8.7537
1.069	0.0111		1.069	0.1659		1.069	4.2669			5.405	-2.8142		5.274	-0.92		1.989	-0.6642		-0.68	-8.7967
1.111	-0.0017183		1.111	0.0525		1.111	3.9624			5.662	-2.849		5.489	-0.336		2.06	-0.6638		-0.638	-8.8311
1.153	-0.1352		1.153	-0.01		1.153	3.8146			5.919	-2.9128		5.704	0.965		2.13	-0.646		-0.596	-8.8554
1.194	-0.1752		1.194	-0.09		1.194	3.4186			6.177	-2.7736		5.919	4.898		2.201	-0.6562		-0.555	-8.8698
1.236	-0.2221		1.236	-0.1403		1.236	3.2961			6.434	-2.4859		6.134	37.881		2.271	-0.6642		-0.513	-8.8593
1.277	-0.2555		1.277	-0.2387		1.277	3.226			6.691	-2.175		6.349	136.177		2.342	-0.674		-0.472	-8.915
1.319	-0.2951		1.319	-0.2458		1.319	3.076			6.948	-2.1263		6.563	310.108		2.412	-0.6513		-0.43	-8.9732
1.36	-0.3008		1.36	-0.3069		1.36	2.8408			7.206	-2.1124		6.778	386.46		2.483	-0.5573		-0.388	-8.9822
1.402	-0.3314		1.402	-0.3828		1.402	2.8617			7.463	-2.3026		6.993	320.314		2.553	-0.5001		-0.347	-8.9611
1.444	-0.3765		1.444	-0.3497		1.444	2.8822			7.72	-2.4093		7.208	203.313		2.623	-0.5387		-0.305	-9.0089
1.485	-0.3719		1.485	-0.3997		1.485	2.9413			7.978	-2.458		7.423	119.102		2.694	-0.5928		-0.264	-9.057
1.527	-0.383		1.527	-0.459		1.527	2.9462			8.235	-2.6726		7.638	81.816		2.764	-0.5627		-0.222	-9.0193
1.568	-0.4003		1.568	-0.4383		1.568	2.956			8.492	-2.7784		7.853	65.082		2.835	-0.6762		-0.18	-9.0559
1.61	-0.3923		1.61	-0.477		1.61	2.8091			8.75	-2.6935		8.067	56.115		2.905	-0.7085		-0.139	-9.0494
1.651	-0.4445		1.651	-0.518		1.652	2.6907			9.007	-2.632		8.282	51.061		2.976	-0.6691		-0.097	-9.0889
1.693	-0.4605		1.693	-0.5246		1.693	2.528			9.264	-2.5636		8.497	47.334		3.046	-0.7019		-0.056	-9.1149
1.735	-0.4708		1.735	-0.6019		1.735	2.4316			9.522	-2.487		8.712	45.057		3.117	-0.7298		-0.014	-9.1072
1.776	-0.5479		1.776	-0.6035		1.776	2.3563			9.779	-2.3594		8.927	45.67		3.187	-0.6793		0.028	-9.0931
1.818	-0.5383		1.818	-0.6231		1.818	2.17			10.036	-2.2852		9.142	48.585		3.258	-0.6775		0.069	-9.082
1.859	-0.5175		1.859	-0.6721		1.859	2.0458			10.294	-2.3212		9.357	51.706		3.328	-0.6345		0.111	-9.1073
1.901	-0.5479		1.901	-0.5771		1.901	1.9407			10.551	-2.1634		9.571	53.792		3.398	-0.7445		0.152	-9.1178
1.942	-0.561		1.942	-0.6473		1.943	1.974			10.808	-1.8804		9.786	55.873		3.469	-0.7134		0.194	-9.1803
1.984	-0.614		1.984	-0.6941		1.984	1.9255			11.066	-1.6228		10.001	59.348		3.539	-0.6474		0.236	-9.1648
2.026	-0.5664		2.026	-0.6939		2.026	1.6849			11.323	-0.6102		10.216	65.428		3.61	-0.6518		0.277	-9.1847
2.067	-0.6217		2.067	-0.6659		2.067	1.8512			11.58	0.834		10.431	75.666		3.68	-0.5986		0.319	-9.1215
2.109	-0.6348		2.109	-0.7019		2.109	1.742			11.838	3.3872		10.646	89.56		3.751	-0.6673		0.36	-9.1421
2.15	-0.6669		2.15	-0.6884		2.15	1.7719			12.095	7.7337		10.861	100.772		3.821	-0.8079		0.402	-9.1979
2.192	-0.6585		2.192	-0.7367		2.192	1.5604			12.352	15.9117		11.076	105.607		3.892	-0.7334		0.444	-9.1661
2.233	-0.6479		2.233	-0.7324		2.234	1.636			12.61	42.4131		11.29	108.749		3.962	-0.7915		0.485	-9.2149
2.275	-0.6725		2.275	-0.8478		2.275	1.4886			12.867	132.948		11.505	121.975		4.033	-0.654		0.527	-9.2062
2.317	-0.6475		2.317	-0.9294		2.317	1.4452			13.124	262.382		11.72	149.631		4.103	-0.7569		0.568	-9.1691
2.358	-0.6744		2.358	-0.8103		2.358	1.4705			13.382	329.815		11.935	173.031		4.173	-0.7365		0.61	-9.1921
2.4	-0.7085		2.4	-0.7768		2.4	1.5363			13.639	304.958		12.15	170.897		4.244	-0.7467		0.652	-9.1506
2.441	-0.6991		2.441	-0.7797		2.441	1.4599			13.896	225.746		12.365	148.54		4.314	-0.7968		0.693	-9.1877
2.483	-0.7221		2.483	-0.8261		2.483	1.474			14.153	141.626		12.58	127.505		4.385	-0.6815		0.735	-9.1697
2.525	-0.7142		2.524	-0.8208		2.525	1.4395			14.411	77.9787		12.794	117.005		4.455	-0.7032		0.776	-9.1925
2.566	-0.7127		2.566	-0.8193		2.566	1.3767			14.668	38.3879		13.009	116.936		4.526	-0.7516		0.818	-9.194
2.608	-0.7346		2.608	-0.7931		2.608	1.334			14.925	17.3176		13.224	126.868		4.596	-0.7116		0.86	-9.1863
2.649	-0.747		2.649	-0.7529		2.649	1.2567			15.183	7.4669		13.439	137.862		4.667	-0.6611		0.901	-9.2193
2.691	-0.7335		2.691	-0.8258		2.691	1.1945			15.44	3.8292		13.654	134.338		4.737	-0.6651		0.943	-9.1725
2.732	-0.7526		2.732	-0.8163		2.732	1.1624			15.697	2.3687		13.869	113.088		4.807	-0.7068		0.984	-9.1865
2.774	-0.7607		2.774	-0.8132		2.774	1.3085			15.955	2.1994		14.084	85.899		4.878	-0.6709		1.026	-9.1915
2.816	-0.7655		2.816	-0.8221		2.816	0.9773			16.212	2.7214		14.299	64.885		4.948	-0.7622		1.068	-9.2255
2.857	-0.7605		2.857	-0.8455		2.857	1.0061			16.469	3.6749		14.513	52.427		5.019	-0.6908		1.109	-9.21
2.899	-0.7571		2.899	-0.854		2.899	0.9635			16.727	4.0936		14.728	45.236		5.089	-0.7205		1.151	-9.2162
2.94	-0.7564		2.94	-0.8126		2.94	0.9296			16.984	3.284		14.943	40.571		5.16	-0.6753		1.192	-9.1815
2.982	-0.7561		2.982	-0.8534		2.982	1.0153			17.241	1.8815		15.158	36.993		5.23	-0.662		1.234	-9.202
3.023	-0.7543		3.023	-0.8682		3.023	1.0182			17.499	0.609		15.373	33.777		5.301	-0.6411		1.276	-9.2112
3.065	-0.7722		3.065	-0.8822		3.065	0.8555			17.756	-0.2622		15.588	30.525		5.371	-0.6536		1.317	-9.2288
3.107	-0.769		3.107	-0.869		3.107	0.8256			18.013	-0.8619		15.803	27.301		5.442	-0.7276		1.359	-9.1969
3.148	-0.7492		3.148	-0.9061		3.148	0.7793			18.271	-1.3526		16.017	24.377		5.512	-0.7241		1.4	-9.231
3.19	-0.7744		3.19	-0.853		3.19	0.8636			18.528	-1.6681		16.232	21.733		5.582	-0.5995		1.442	-9.2059
3.231	-0.7762		3.231	-0.8822		3.231	0.7775			18.785	-1.7377		16.447	19.163		5.653	-0.6212		1.484	-9.2018
3.273	-0.7793		3.273	-0.863		3.273	0.9425			19.043	-1.6298		16.662	16.436		5.723	-0.5941		1.525	-9.222
3.314	-0.7675		3.314	-0.9222		3.315	0.7904			19.3	-1.6066		16.877	13.811		5.794	-0.5826		1.567	-9.1943
3.356	-0.7872		3.356	-0.8539		3.356	0.7779			19.557	-1.791		17.092	11.353		5.864	-0.6695		1.608	-9.1804
3.398	-0.7872		3.398	-0.8889		3.398	0.7789			19.815	-1.9279		17.307	9.092		5.935	-0.6079		1.65	-9.1818
3.439	-0.7796		3.439	-0.9124		3.439	0.6703			20.072	-2.2678		17.522	7.403		6.005	-0.4758		1.692	-9.194
3.481	-0.7745		3.481	-0.902		3.481	0.8175			20.329	-2.182		17.736	6.519		6.076	-0.3902		1.733	-9.16
3.522	-0.7859		3.522	-0.9037		3.522	0.7911			20.587	-2.1947		17.951	7.402		6.146	-0.1077		1.775	-9.1862
3.564	-0.7708		3.564	-0.9141		3.564	0.7219			20.844	-2.3154		18.166	11.048		6.217	0.3569		1.816	-9.2175
3.605	-0.8038		3.605	-0.9035		3.606	0.7025			21.101	-2.4395		18.381	16.904		6.287	1.1949		1.858	-9.208
3.647	-0.7844		3.647	-0.9262		3.647	0.6144			21.359	-2.6378		18.596	18.819		6.357	2.5641		1.9	-9.2458
3.689	-0.8012		3.689	-0.9143		3.689	0.6919			21.616	-2.6193		18.811	16.03		6.428	4.5763		1.941	-9.2131
3.73	-0.7954		3.73	-0.906		3.73	0.6505			21.873	-2.7654		19.026	12.166		6.498	7.3581		1.983	-9.188
3.772	-0.7715		3.772	-0.8806		3.772	0.6623			22.13	-2.7747		19.24	10.201		6.569	10.6805		2.024	-9.2052
3.813	-0.7791		3.813	-0.9399		3.813	0.7347			22.388	-2.922		19.455	10.493		6.639	13.6778		2.066	-9.1908
3.855	-0.7884		3.855	-0.9645		3.855	0.7399			22.645	-2.8896		19.67	11.617		6.71	15.7321		2.108	-9.207
3.896	-0.7867		3.896	-0.9373		3.897	0.5478			22.902	-2.9197		19.885	10.235		6.78	16.8215		2.149	-9.1885
3.938	-0.8049		3.938	-0.9061		3.938	0.7261						20.1	7.968		6.851	16.7581		2.191	-9.1918
3.98	-0.8301		3.98	-0.9218		3.98	0.5235						20.315	8.102		6.921	15.7431		2.232	-9.2026
4.021	-0.7871		4.021	-0.976		4.021	0.5492						20.53	8.374		6.992	14.5185		2.274	-9.2131
4.063	-0.7987		4.063	-0.9474		4.063	0.5295						20.745	7.029		7.062	12.7928		2.316	-9.1695
4.104	-0.7981		4.104	-0.9814		4.104	0.5283						20.959	5.319		7.132	10.9119		2.357	-9.223
4.146	-0.8128		4.146	-0.9439		4.146	0.5846						21.174	4.327		7.203	9.2399		2.399	-9.2193
4.188	-0.8075		4.188	-0.9553		4.188	0.543						21.389	3.91		7.273	7.88		2.44	-9.1826
4.229	-0.8122		4.229	-0.9429		4.229	0.7327						21.604	3.514		7.344	6.6815		2.482	-9.2273
4.271	-0.8145		4.271	-0.943		4.271	0.5356						21.819	3.038		7.414	5.7029		2.524	-9.1937
4.312	-0.8041		4.312	-0.9559		4.312	0.4621						22.034	2.635		7.485	4.9252		2.565	-9.2038
4.354	-0.8213		4.354	-0.9395		4.354	0.405						22.249	2.268		7.555	4.2881		2.607	-9.2134
4.395	-0.8011		4.395	-0.9594		4.395	0.4375						22.463	2.089		7.626	3.8274		2.648	-9.1899
4.437	-0.8181		4.437	-0.9806		4.437	0.4334						22.678	1.949		7.696	3.4106		2.69	-9.2313
4.479	-0.8414		4.479	-0.9568		4.479	0.6518						22.893	1.868		7.766	2.9588		2.732	-9.1827
4.52	-0.8405		4.52	-0.9568		4.52	0.5249						23.108	1.713		7.837	2.6307		2.773	-9.1584
4.562	-0.8168		4.562	-0.9722		4.562	0.516						23.323	1.662		7.907	2.3597		2.815	-9.2327
4.603	-0.7984		4.603	-0.9871		4.603	0.4299						23.538	1.594		7.978	2.2684		2.856	-9.191
4.645	-0.7919		4.645	-0.9153		4.645	0.5117						23.753	1.485		8.048	2.3398		2.898	-9.2023
4.686	-0.8274		4.686	-0.9758		4.687	0.4853						23.968	1.462		8.119	2.5216		2.94	-9.1986
4.728	-0.8379		4.728	-0.9766		4.728	0.4875						24.182	1.387		8.189	2.9007		2.981	-9.1794
4.77	-0.8476		4.77	-0.9975		4.77	0.4518						24.397	2.041		8.26	3.4882		3.023	-9.1821
4.811	-0.8284		4.811	-0.969		4.811	0.4185						24.612	2.145		8.33	4.3674		3.064	-9.1728
4.853	-0.8328		4.853	-1.0247		4.853	0.3118						24.827	2.642		8.401	5.3203		3.106	-9.2107
4.894	-0.8102		4.894	-0.9348		4.894	0.4422									8.471	6.2474		3.148	-9.1945
4.936	-0.8402		4.936	-0.9965		4.936	0.4227									8.541	6.9905		3.189	-9.2112
4.977	-0.846		4.977	-0.9961		4.978	0.572									8.612	7.4978		3.231	-9.1956
5.019	-0.8345		5.019	-0.9714		5.019	0.5688									8.682	7.8308		3.272	-9.1916
5.061	-0.8357		5.061	-0.9944		5.061	0.4548									8.753	7.8272		3.314	-9.1909
5.102	-0.8609		5.102	-1.0396		5.102	0.4523									8.823	7.5408		3.356	-9.2112
5.144	-0.8383		5.144	-1.0158		5.144	0.3334									8.894	7.0265		3.397	-9.2207
5.185	-0.8479		5.185	-1.008		5.185	0.5595									8.964	6.4199		3.439	-9.195
5.227	-0.8505		5.227	-1.0174		5.227	0.3841									9.035	5.9335		3.48	-9.2027
5.268	-0.8597		5.268	-0.9936		5.269	0.2439									9.105	5.3416		3.522	-9.1897
5.31	-0.8388		5.31	-1		5.31	0.2957									9.176	4.8361		3.564	-9.1704
5.352	-0.8369		5.352	-0.9768		5.352	0.334									9.246	4.3936		3.605	-9.2077
5.393	-0.8366		5.393	-1.0311		5.393	0.4986									9.316	4.1728		3.647	-9.1838
5.435	-0.8505		5.435	-0.9697		5.435	0.4524									9.387	3.9506		3.688	-9.1865
5.476	-0.8436		5.476	-1.0301		5.476	0.5086									9.457	3.9821		3.73	-9.176
5.518	-0.8346		5.518	-1.0384		5.518	0.3026									9.528	3.9657		3.772	-9.1638
5.56	-0.8554		5.559	-1.0319		5.56	0.2402									9.598	4.2898		3.813	-9.1712
5.601	-0.8694		5.601	-1.017		5.601	0.301									9.669	4.9026		3.855	-9.2387
5.643	-0.8598		5.643	-1.0587		5.643	0.3681									9.739	5.5198		3.896	-9.1751
5.684	-0.8365		5.684	-0.9922		5.684	0.2729									9.81	6.2922		3.938	-9.1561
5.726	-0.856		5.726	-1.0153		5.726	0.3637									9.88	7.1471		3.98	-9.1887
5.767	-0.8534		5.767	-1.0249		5.767	0.4923									9.951	7.8889		4.021	-9.1513
5.809	-0.8368		5.809	-1.0142		5.809	0.4761									10.021	8.5655		4.063	-9.1739
5.851	-0.8344		5.851	-1.0559		5.851	0.2447									10.091	9.2479		4.104	-9.172
5.892	-0.8512		5.892	-1.0379		5.892	0.117									10.162	9.9471		4.146	-9.188
5.934	-0.856		5.934	-1.0303		5.934	0.2593									10.232	10.6721		4.188	-9.1408
5.975	-0.8427		5.975	-1.0065		5.975	0.1957									10.303	11.5349		4.229	-9.1705
6.017	-0.875		6.017	-1.0007		6.017	0.3128									10.373	12.4407		4.271	-9.1615
6.058	-0.8732		6.058	-1.0097		6.058	0.1843									10.444	13.8206		4.312	-9.1417
6.1	-0.8767		6.1	-1.0207		6.1	0.153									10.514	15.4434		4.354	-9.1624
6.142	-0.8811		6.142	-1.0393		6.142	0.1316									10.585	17.2888		4.396	-9.1752
6.183	-0.8461		6.183	-1.0827		6.183	0.3686									10.655	19.4987		4.437	-9.1667
6.225	-0.8426		6.225	-1.0448		6.225	0.2519									10.726	22.3014		4.479	-9.1549
6.266	-0.8232		6.266	-1.0626		6.266	0.4048									10.796	25.3054		4.52	-9.1599
6.308	-0.8258		6.308	-0.9816		6.308	0.2087									10.866	28.3865		4.562	-9.1763
6.349	-0.8431		6.349	-1.0528		6.35	0.3873									10.937	31.2646		4.604	-9.1521
6.391	-0.8571		6.391	-1.024		6.391	0.3762									11.007	34.1059		4.645	-9.1622
6.433	-0.847		6.433	-0.9942		6.433	0.3156									11.078	36.4332		4.687	-9.1734
6.474	-0.8271		6.474	-1.0345		6.474	0.3422									11.148	38.131		4.728	-9.1819
6.516	-0.8332		6.516	-1.0199		6.516	0.4308									11.219	38.7557		4.77	-9.1361
6.557	-0.8384		6.557	-1.0279		6.557	0.4649									11.289	38.7721		4.812	-9.1319
6.599	-0.8465		6.599	-1.0583		6.599	0.4948									11.36	38.323		4.853	-9.1512
6.64	-0.8301		6.64	-1.0546		6.641	0.318									11.43	37.5089		4.895	-9.1676
6.682	-0.8527		6.682	-1.0303		6.682	0.432									11.5	36.9981		4.936	-9.1213
6.724	-0.832		6.724	-1.0765		6.724	0.5102									11.571	36.49		4.978	-9.126
6.765	-0.849		6.765	-1.0429		6.765	0.4716									11.641	36.6864		5.02	-9.1133
6.807	-0.8442		6.807	-1.0789		6.807	0.5089									11.712	37.3697		5.061	-9.0896
6.848	-0.853		6.848	-1.046		6.848	0.5429									11.782	38.3487		5.103	-9.0917
6.89	-0.7823		6.89	-1.0397		6.89	0.8049									11.853	39.498		5.144	-9.0677
6.931	-0.7735		6.931	-0.9604		6.932	0.8536									11.923	41.1931		5.186	-9.0725
6.973	-0.7685		6.973	-0.9958		6.973	0.9342									11.994	43.16		5.228	-8.8688
7.015	-0.7421		7.015	-1.0232		7.015	0.8361									12.064	45.1526		5.269	-8.7092
7.056	-0.734		7.056	-1.0295		7.056	0.9422									12.135	47.8489		5.311	-8.8136
7.098	-0.7547		7.098	-1.0491		7.098	0.8828									12.205	51.0816		5.352	-8.8887
7.139	-0.7695		7.139	-1.0129		7.139	1.0369									12.275	54.6647		5.394	-8.9022
7.181	-0.7353		7.181	-1.0311		7.181	0.993									12.346	58.1467		5.436	-8.9516
7.223	-0.769		7.222	-0.9853		7.223	1.1863									12.416	61.571		5.477	-8.9412
7.264	-0.7158		7.264	-0.9778		7.264	1.4344									12.487	65.2782		5.519	-8.9704
7.306	-0.7262		7.306	-1.0301		7.306	1.4968									12.557	69.2639		5.56	-8.9899
7.347	-0.756		7.347	-1.0238		7.347	1.8082									12.628	73.5928		5.602	-9.014
7.389	-0.7108		7.389	-0.9939		7.389	2.0249									12.698	78.8111		5.644	-8.9695
7.43	-0.7217		7.43	-1.0085		7.43	2.3634									12.769	86.2743		5.685	-8.9684
7.472	-0.679		7.472	-1.019		7.472	2.6717									12.839	98.1031		5.727	-8.9671
7.514	-0.6731		7.514	-1.01		7.514	2.9905									12.91	114.639		5.769	-8.9505
7.555	-0.6752		7.555	-1.0085		7.555	3.2127									12.98	136.264		5.81	-8.9564
7.597	-0.6668		7.597	-1.0614		7.597	3.303									13.05	164.257		5.852	-8.9682
7.638	-0.6611		7.638	-1.0519		7.638	3.3489									13.121	198.942		5.893	-8.9557
7.68	-0.668		7.68	-1.0505		7.68	3.3472									13.191	233.129		5.935	-8.9392
7.721	-0.6594		7.721	-0.9827		7.721	3.3376									13.262	259.956		5.977	-8.9187
7.763	-0.683		7.763	-1.0181		7.763	3.2412									13.332	279.492		6.018	-8.8349
7.805	-0.709		7.805	-1.0231		7.805	3.2484									13.403	291.916		6.06	-8.7038
7.846	-0.7218		7.846	-0.9805		7.846	3.0493									13.473	295.317		6.101	-8.4909
7.888	-0.6857		7.888	-1.0201		7.888	2.9601									13.544	290.823		6.143	-8.0267
7.929	-0.6711		7.929	-1.0128		7.929	2.8068									13.614	278.461		6.185	-7.2663
7.971	-0.7048		7.971	-1.0129		7.971	2.8112									13.685	259.076		6.226	-6.3374
8.012	-0.6845		8.012	-1.0418		8.013	2.5204									13.755	235.655		6.268	-5.0609
8.054	-0.6698		8.054	-1.0319		8.054	2.4327									13.825	213.591		6.309	-3.56
8.096	-0.6896		8.096	-1.0488		8.096	2.3753									13.896	192.574		6.351	-2.0066
8.137	-0.6878		8.137	-1.0193		8.137	2.1309									13.966	171.74		6.393	-0.5491
8.179	-0.6709		8.179	-0.977		8.179	2.0987									14.037	152.809		6.434	0.5908
8.22	-0.6884		8.22	-0.9753		8.22	2.0732									14.107	136.748		6.476	1.2389
8.262	-0.667		8.262	-0.935		8.262	1.9828									14.178	122.746		6.517	1.3519
8.303	-0.6442		8.303	-0.9263		8.304	1.8503									14.248	109.032		6.559	0.9704
8.345	-0.641		8.345	-0.9059		8.345	1.8299									14.319	95.2246		6.601	0.1051
8.387	-0.6177		8.387	-0.9341		8.387	1.7341									14.389	82.8632		6.642	-0.9731
8.428	-0.5792		8.428	-0.941		8.428	1.6542									14.459	72.0733		6.684	-2.0841
8.47	-0.6195		8.47	-1.0656		8.47	1.5869									14.53	62.0335		6.725	-3.1521
8.511	-0.6095		8.511	-0.9699		8.511	1.5834									14.6	52.6176		6.767	-4.0997
8.553	-0.6107		8.553	-0.8795		8.553	1.5525									14.671	44.7571		6.809	-4.905
8.594	-0.6261		8.594	-0.8682		8.595	1.4423									14.758	39.7116		6.85	-5.4713
8.636	-0.6274		8.636	-0.8184		8.636	1.5399									15.015	17.9148		6.892	-5.9364
8.678	-0.5815		8.678	-0.985		8.678	1.4019									15.273	7.7244		6.933	-6.2887
8.719	-0.6183		8.719	-0.7825		8.719	1.4202									15.53	3.9612		6.975	-6.5734
8.761	-0.6484		8.761	-0.8331		8.761	1.4337									15.787	2.4504		7.017	-6.7675
8.802	-0.642		8.802	-0.7688		8.802	1.335									16.045	2.2752		7.058	-6.9208
8.844	-0.6286		8.844	-0.7422		8.844	1.4874									16.302	2.8152		7.1	-6.9654
8.886	-0.6487		8.885	-0.7128		8.886	1.271									16.559	3.8016		7.141	-7.0127
8.927	-0.6268		8.927	-0.7454		8.927	1.2083									16.817	4.2348		7.183	-7.0108
8.969	-0.6368		8.969	-0.6926		8.969	1.1709									17.074	3.3972		7.225	-7.0271
9.01	-0.6279		9.01	-0.7161		9.01	0.9725									17.331	1.9464		7.266	-7.0198
9.052	-0.6201		9.052	-0.6869		9.052	0.5983									17.589	0.63		7.308	-6.9551
9.093	-0.6253		9.093	-0.6805		9.093	0.7571									17.846	-0.2712		7.349	-6.8944
9.135	-0.6053		9.135	-0.6537		9.135	0.823												7.391	-6.6754
9.177	-0.6082		9.177	-0.6578		9.177	0.8182												7.433	-6.2655
9.218	-0.6121		9.218	-0.6821		9.218	0.8307												7.474	-5.7076
9.26	-0.6187		9.26	-0.6636		9.26	0.7452												7.516	-4.8359
9.301	-0.5923		9.301	-0.7093		9.301	0.8491												7.557	-3.9441
9.343	-0.6023		9.343	-0.6835		9.343	0.7755												7.599	-2.8804
9.384	-0.6027		9.384	-0.719		9.384	0.648												7.641	-1.9269
9.426	-0.6049		9.426	-0.7183		9.426	0.678												7.682	-0.9154
9.468	-0.6081		9.468	-0.7494		9.468	0.7348												7.724	0.2133
9.509	-0.5904		9.509	-0.6427		9.509	0.6077												7.765	1.4871
9.551	-0.6291		9.551	-0.7443		9.551	0.6589												7.807	2.9272
9.592	-0.6208		9.592	-0.784		9.592	0.6312												7.849	4.3463
9.634	-0.6436		9.634	-0.7279		9.634	0.7565												7.89	5.4104
9.675	-0.6479		9.675	-0.7761		9.676	0.6203												7.932	5.9138
9.717	-0.6476		9.717	-0.7697		9.717	0.6818												7.973	5.8445
9.759	-0.6633		9.759	-0.8056		9.759	0.7322												8.015	5.3356
9.8	-0.648		9.8	-0.7759		9.8	0.5761												8.057	4.6109
9.842	-0.6542		9.842	-0.7451		9.842	0.7308												8.098	3.8856
9.883	-0.6383		9.883	-0.7763		9.883	0.5938												8.14	3.192
9.925	-0.6567		9.925	-0.8166		9.925	0.7165												8.181	2.6762
9.966	-0.6837		9.966	-0.8282		9.967	0.7912												8.223	2.0333
10.008	-0.6522		10.008	-0.8697		10.008	0.7418												8.265	1.4232
10.05	-0.6589		10.05	-0.8301		10.05	0.7533												8.306	0.7016
10.091	-0.6439		10.091	-0.9045		10.091	0.8936												8.348	0.0256
10.133	-0.6429		10.133	-0.8493		10.133	0.8155												8.389	-0.623
10.174	-0.6519		10.174	-0.8466		10.174	0.9728												8.431	-1.2383
10.216	-0.657		10.216	-0.8651		10.216	0.994												8.473	-1.7034
10.258	-0.6746		10.257	-0.8924		10.258	1.0162												8.514	-2.0217
10.299	-0.6484		10.299	-0.8004		10.299	1.0733												8.556	-2.2032
10.341	-0.636		10.341	-0.8513		10.341	1.0108												8.597	-2.2727
10.382	-0.617		10.382	-0.8706		10.382	1.0096												8.639	-2.3483
10.424	-0.6367		10.424	-0.8841		10.424	1.0837												8.681	-2.3581
10.465	-0.6461		10.465	-0.8677		10.465	1.05												8.722	-2.4315
10.507	-0.6695		10.507	-0.8168		10.507	1.0115												8.764	-2.537
10.549	-0.6371		10.549	-0.8587		10.549	0.8732												8.805	-4.0817
10.59	-0.6219		10.59	-0.8606		10.59	0.7984												8.847	-4.4841
10.632	-0.631		10.632	-0.8996		10.632	0.7328												8.889	-4.9402
10.673	-0.6553		10.673	-0.8551		10.673	0.7228												8.93	-5.4974
10.715	-0.6322		10.715	-0.875		10.715	0.6052												8.972	-5.9945
10.756	-0.6457		10.756	-0.8504		10.756	0.5646												9.013	-6.4275
10.798	-0.6415		10.798	-0.8989		10.798	0.5464												9.055	-6.8141
10.84	-0.6226		10.84	-0.8611		10.84	0.6334												9.097	-7.138
10.881	-0.6104		10.881	-0.7978		10.881	0.5247												9.138	-7.4311
10.923	-0.5847		10.923	-0.8553		10.923	0.479												9.18	-7.5728
10.964	-0.5927		10.964	-0.8398		10.964	0.4287												9.221	-7.7319
11.006	-0.6172		11.006	-0.8736		11.006	0.4384												9.263	-7.7885
11.047	-0.6272		11.047	-0.9066		11.048	0.4217												9.305	-7.815
11.089	-0.6384		11.089	-0.8951		11.089	0.3714												9.346	-7.97
11.131	-0.6444		11.131	-0.8359		11.131	0.519												9.388	-8.1593
11.172	-0.6514		11.172	-0.8681		11.172	0.3295												9.429	-8.3536
11.214	-0.664		11.214	-0.893		11.214	0.2159												9.471	-8.695
11.255	-0.6577		11.255	-0.9003		11.255	0.3685												9.513	-8.8169
11.297	-0.6264		11.297	-0.8805		11.297	0.206												9.554	-9.1324
11.338	-0.6518		11.338	-0.8835		11.339	0.2762												9.596	-9.2586
11.38	-0.6568		11.38	-0.8735		11.38	0.2654												9.637	-9.3802
11.422	-0.6674		11.422	-0.8684		11.422	0.1322												9.679	-9.3564
11.463	-0.6636		11.463	-0.8646		11.463	0.287												9.721	-9.3151
11.505	-0.6398		11.505	-0.8856		11.505	0.1222												9.762	-9.1013
11.546	-0.6574		11.546	-0.8437		11.546	0.2486												9.804	-8.9676
11.588	-0.6424		11.588	-0.8101		11.588	0.0631												9.845	-8.7156
11.629	-0.6599		11.629	-0.8255		11.63	0.1953												9.887	-8.5346
11.671	-0.6319		11.671	-0.7686		11.671	0.1586												9.929	-8.3808
11.713	-0.6029		11.713	-0.7168		11.713	0.277												9.97	-8.2658
11.754	-0.6019		11.754	-0.6933		11.754	0.2071												10.012	-8.2004
11.796	-0.6116		11.796	-0.6424		11.796	0.2437												10.053	-8.2289
11.837	-0.6153		11.837	-0.5516		11.837	0.1233												10.095	-8.2864
11.879	-0.5679		11.879	-0.4548		11.879	0.1317												10.137	-8.4053
11.921	-0.5574		11.92	-0.4351		11.921	0.0071658												10.178	-8.5256
11.962	-0.5282		11.962	-0.3613		11.962	0.084												10.22	-8.5675
12.004	-0.5099		12.004	-0.3137		12.004	0.1151												10.261	-8.5733
12.045	-0.4478		12.045	-0.2643		12.045	0.2488												10.303	-8.6091
12.087	-0.4342		12.087	-0.1355		12.087	0.0913												10.345	-8.5904
12.128	-0.4051		12.128	-0.1297		12.128	0.041												10.386	-8.6581
12.17	-0.349		12.17	-0.1245		12.17	0.0227												10.428	-8.8557
12.212	-0.3548		12.212	-0.138		12.212	0.0264												10.469	-8.9186
12.253	-0.3153		12.253	-0.1042		12.253	0.0711												10.511	-8.9739
12.295	-0.3043		12.295	-0.0426		12.295	0.1265												10.553	-9.0655
12.336	-0.2909		12.336	-0.0423		12.336	0.168												10.594	-9.0674
12.378	-0.256		12.378	-0.0881		12.378	0.0897												10.636	-9.12
12.419	-0.2596		12.419	-0.13		12.419	0.0993												10.677	-9.0847
12.461	-0.217		12.461	-0.1324		12.461	0.1478												10.719	-9.1078
12.503	-0.2111		12.503	-0.1602		12.503	0.1293												10.761	-9.1272
12.544	-0.1748		12.544	-0.2082		12.544	0.1859												10.802	-9.1656
12.586	-0.1757		12.586	-0.2161		12.586	0.0783												10.844	-9.221
12.627	-0.2003		12.627	-0.2605		12.627	0.1648												10.885	-9.1464
12.669	-0.2082		12.669	-0.2703		12.669	0.0964												10.927	-9.1272
12.71	-0.2166		12.71	-0.2866		12.711	0.1282												10.969	-9.0659
12.752	-0.2421		12.752	-0.3228		12.752	0.0553												11.01	-9.0362
12.794	-0.2254		12.794	-0.3796		12.794	0.113												11.052	-9.0091
12.835	-0.2692		12.835	-0.3964		12.835	0.0963												11.093	-9.0571
12.877	-0.301		12.877	-0.4473		12.877	0.1073												11.135	-9.2998
12.918	-0.2895		12.918	-0.4944		12.918	0.0783												11.177	-9.376
12.96	-0.2765		12.96	-0.5363		12.96	0.1293												11.218	-9.5568
13.001	-0.3065		13.001	-0.5284		13.002	0.1468												11.26	-9.7476
13.043	-0.3338		13.043	-0.4995		13.043	0.2012												11.301	-9.9656
13.085	-0.3398		13.085	-0.484		13.085	0.0586												11.343	-10.1474
13.126	-0.3527		13.126	-0.547		13.126	0.0521												11.385	-10.2695
13.168	-0.36		13.168	-0.5293		13.168	0.1205												11.426	-10.3572
13.209	-0.3925		13.209	-0.5495		13.209	0.2182												11.468	-10.455
13.251	-0.3313		13.251	-0.4916		13.251	0.0655												11.509	-10.6527
13.292	-0.348		13.292	-0.4512		13.293	0.21												11.551	-10.7383
13.334	-0.3489		13.334	-0.5016		13.334	0.1248												11.593	-10.7803
13.376	-0.3479		13.376	-0.4678		13.376	0.1445												11.634	-10.7935
13.417	-0.3849		13.417	-0.4647		13.417	0.1269												11.676	-10.8241
13.459	-0.3669		13.459	-0.3374		13.459	0.0725												11.717	-10.8691
13.5	-0.3716		13.5	0.9954		13.5	0.156												11.759	-10.8993
13.542	-0.3797		13.542	9.095		13.542	0.1717												11.801	-10.7941
13.584	-0.3811		13.583	23.1642		13.584	0.1935												11.842	-10.8019
13.625	-0.4056		13.625	35.9789		13.625	0.1448												11.884	-10.7249
13.667	-0.4566		13.667	44.3979		13.667	0.2934												11.925	-10.6033
13.708	-0.4463		13.708	49.9967		13.708	0.227												11.967	-10.501
13.75	-0.4875		13.75	53.7948		13.75	0.201												12.009	-10.4175
13.791	-0.4548		13.791	56.2928		13.791	0.1889												12.05	-10.2518
13.833	-0.4615		13.833	57.7535		13.833	0.3106												12.092	-10.2249
13.875	-0.4589		13.875	58.6789		13.875	0.2341												12.133	-10.124
13.916	-0.4655		13.916	59.8233		13.916	0.1615												12.175	-10.134
13.958	-0.4699		13.958	60.0382		13.958	0.3033												12.217	-10.0506
13.999	-0.4797		13.999	59.1474		13.999	0.3598												12.258	-10.0915
14.041	-0.4886		14.041	57.7154		14.041	0.3333												12.3	-10.1386
14.082	-0.5199		14.082	55.9239		14.082	0.3219												12.341	-10.1313
14.124	-0.4929		14.124	54.0207		14.124	0.3331												12.383	-10.2209
14.166	-0.5197		14.166	52.0586		14.166	0.268												12.425	-10.225
14.207	-0.4969		14.207	50.0755		14.207	0.2808												12.466	-10.2783
14.249	-0.4762		14.249	47.9856		14.249	0.486												12.508	-10.3727
14.29	-0.4873		14.29	46.0662		14.29	0.4388												12.549	-10.3567
14.332	-0.4915		14.332	44.0182		14.332	0.4077												12.591	-10.388
14.373	-0.5255		14.373	42.0466		14.374	0.4028												12.633	-10.258
14.415	-0.4998		14.415	40.0903		14.415	0.5695												12.674	-10.0899
14.457	-0.4859		14.457	38.1679		14.457	0.499												12.716	-9.8893
14.498	-0.4661		14.498	36.406		14.498	0.4918												12.757	-9.521
14.54	-0.4896		14.54	34.5634		14.54	0.62												12.799	-8.8858
14.581	-0.4968		14.581	32.8098		14.581	0.4923												12.841	-8.1647
14.623	-0.4995		14.623	31.1317		14.623	0.4733												12.882	-7.0511
14.664	-0.5289		14.664	29.4657		14.665	0.5354												12.924	-5.5554
14.706	-0.4586		14.706	27.9763		14.706	0.5158												12.965	-3.5489
14.748	-0.4879		14.748	26.4716		14.748	0.5515												13.007	-0.638
14.789	-0.4995		14.789	25.056		14.789	0.7848												13.049	3.8604
14.831	-0.4905		14.831	23.7144		14.831	1.3134												13.09	10.9643
14.872	-0.4529		14.872	22.4404		14.872	2.8408												13.132	21.9305
14.914	-0.429		14.914	21.2876		14.914	5.0166												13.173	37.8638
14.956	-0.4678		14.955	20.1589		14.956	7.6001												13.215	59.9733
14.997	-0.428		14.997	19.126		14.997	10.7179												13.257	88.479
15.039	-0.4066		15.039	18.067		15.039	14.1205												13.298	122.686
15.08	-0.3926		15.08	17.1232		15.08	17.5327												13.34	159.925
15.122	-0.3364		15.122	16.2675		15.122	20.6952												13.381	195.483
15.163	-0.2879		15.163	15.428		15.163	22.7668												13.423	225.888
15.205	-0.1849		15.205	14.634		15.205	24.1404												13.465	247.457
15.247	0.112		15.247	13.9395		15.247	25.2903												13.506	259.374
15.288	1.1222		15.288	13.2973		15.288	26.2253												13.548	260.783
15.33	4.5869		15.33	12.6383		15.33	26.9923												13.59	252.136
15.371	13.2725		15.371	12.1003		15.371	27.6184												13.631	236.827
15.413	27.7185		15.413	11.4699		15.413	27.8687												13.673	217.368
15.454	43.8245		15.454	10.9253		15.454	28.1855												13.714	197.502
15.496	56.7351		15.496	10.4539		15.496	28.3058												13.756	177.939
15.538	64.7852		15.538	10.0039		15.538	28.2057												13.798	159.514
15.579	69.0005		15.579	9.5102		15.579	27.9062												13.839	142.42
15.621	70.6475		15.621	9.0984		15.621	27.694												13.881	126.566
15.662	70.6007		15.662	8.695		15.662	27.3911												13.922	112.165
15.704	69.5252		15.704	8.2989		15.704	27.0307												13.964	98.8517
15.745	67.6316		15.745	7.9563		15.745	26.5366												14.006	86.9327
15.787	65.463		15.787	7.5652		15.787	25.849												14.047	76.0477
15.829	62.9711		15.829	7.2794		15.829	25.3664												14.089	66.2586
15.87	60.1692		15.87	7.0017		15.87	24.7838												14.13	57.5343
15.912	57.2903		15.912	6.6331		15.912	24.1999												14.172	49.6966
15.953	54.354		15.953	6.3572		15.953	23.5859												14.214	42.6589
15.995	51.3753		15.995	6.1083		15.995	22.8943												14.255	36.1749
16.036	48.4272		16.036	5.8707		16.037	22.2974												14.297	30.4398
16.078	45.5148		16.078	5.6171		16.078	21.4106												14.338	25.2703
16.12	42.6477		16.12	5.4222		16.12	20.7978												14.38	20.5959
16.161	39.7818		16.161	5.2342		16.161	20.1245												14.422	16.4014
16.203	37.0785		16.203	5.1043		16.203	19.5075												14.463	12.6691
16.244	34.4162		16.244	4.9806		16.244	18.758												14.505	9.3565
16.286	31.8263		16.286	4.8062		16.286	18.0705												14.546	6.4528
16.327	29.3991		16.327	4.6731		16.328	17.4423												14.588	3.7876
16.369	27.0202		16.369	4.5356		16.369	16.7078												14.63	1.6476
16.411	24.7665		16.411	4.4347		16.411	16.0937												14.671	-0.3874
16.452	22.646		16.452	4.3658		16.452	15.3658												14.713	-2.0388
16.494	20.6104		16.494	4.1946		16.494	14.8672												14.754	-3.4979
16.535	18.6905		16.535	4.1164		16.535	14.3085												14.796	-4.7332
16.577	16.9345		16.577	4.0289		16.577	13.6617												14.838	-5.7673
16.619	15.2624		16.618	3.9232		16.619	13.1512												14.879	-6.7194
16.66	13.7516		16.66	3.7667		16.66	12.6744												14.921	-7.5034
16.702	12.3355		16.702	3.6989		16.702	12.3029												14.962	-8.2275
16.743	11.0173		16.743	3.705		16.743	11.8362												15.004	-8.8187
16.785	9.8795		16.785	3.6015		16.785	11.3306												15.046	-9.3576
16.826	8.8361		16.826	3.5383		16.826	10.9515												15.087	-9.8349
16.868	7.8258		16.868	3.443		16.868	10.6787												15.129	-10.1935
16.91	6.9653		16.91	3.4409		16.91	10.172												15.17	-10.5225
16.951	6.1587		16.951	3.3987		16.951	9.908												15.212	-10.7793
16.993	5.4384		16.993	3.3662		16.993	9.5955												15.254	-11.0136
17.034	4.8191		17.034	3.3413		17.034	9.4215												15.295	-11.1852
17.076	4.2353		17.076	3.3249		17.076	9.1359												15.337	-11.4268
17.117	3.7589		17.117	3.3061		17.117	9.1015												15.378	-11.5405
17.159	3.2791		17.159	3.2354		17.159	8.7332												15.42	-11.6391
17.201	2.903		17.201	3.2582		17.201	8.5421												15.462	-11.6997
17.242	2.5664		17.242	3.23		17.242	8.5338												15.503	-11.8029
17.284	2.2515		17.284	3.1988		17.284	8.3397												15.545	-11.8753
17.325	1.9925		17.325	3.1493		17.325	8.2349												15.586	-11.9081
17.367	1.7457		17.367	3.1092		17.367	8.2586												15.628	-11.9227
17.408	1.5381		17.408	3.0432		17.409	8.1225												15.67	-12.0019
17.45	1.3956		17.45	3.0299		17.45	7.8843												15.711	-12.0137
17.492	1.2412		17.492	2.9853		17.492	7.8237												15.753	-12.0208
17.533	1.1335		17.533	2.9714		17.533	7.5149												15.794	-12.0418
17.575	0.9989		17.575	2.8934		17.575	7.4242												15.836	-11.9696
17.616	0.9087		17.616	2.8585		17.616	7.389												15.878	-12.0174
17.658	0.8704		17.658	2.7982		17.658	7.1705												15.919	-11.9346
17.699	0.8265		17.699	2.6529		17.7	7.107												15.961	-11.9759
17.741	0.7337		17.741	2.5693		17.741	7.0276												16.002	-11.9455
17.783	0.6688		17.783	2.5295		17.783	6.7645												16.044	-11.9355
17.824	0.6672		17.824	2.4058		17.824	6.5782												16.086	-12.0047
17.866	0.5968		17.866	2.3399		17.866	6.3045												16.127	-11.9241
17.907	0.5654		17.907	2.2678		17.907	6.1013												16.169	-11.9788
17.949	0.5051		17.949	2.209		17.949	5.8303												16.21	-11.941
17.99	0.4952		17.99	2.0925		17.991	5.5229												16.252	-11.8993
18.032	0.459		18.032	1.9731		18.032	5.3917												16.294	-11.8905
18.074	0.3776		18.074	1.9266		18.074	5.2749												16.335	-11.8601
18.115	0.3464		18.115	1.8565		18.115	4.9866												16.377	-11.8945
18.157	0.3039		18.157	1.828		18.157	4.7781												16.418	-11.8517
18.198	0.2733		18.198	1.7476		18.198	4.642												16.46	-11.8391
18.24	0.2348		18.24	1.686		18.24	4.4229												16.502	-11.7805
18.282	0.2062		18.281	1.6299		18.282	4.3798												16.543	-11.7884
18.323	0.1743		18.323	1.6025		18.323	4.3748												16.585	-11.8005
18.365	0.108		18.365	1.5376		18.365	4.2549												16.626	-11.8366
18.406	0.0881		18.406	1.4893		18.406	4.2646												16.668	-11.7692
18.448	0.0589		18.448	1.4495		18.448	4.1399												16.71	-11.7162
18.489	0.0269		18.489	1.4336		18.489	4.063												16.751	-11.723
18.531	0.0127		18.531	1.366		18.531	4.0088												16.793	-11.7629
18.573	-0.0212		18.573	1.2869		18.573	3.9249												16.834	-11.7279
18.614	-0.0548		18.614	1.2619		18.614	3.9204												16.876	-11.7491
18.656	-0.0374		18.656	1.1931		18.656	4.1184												16.918	-11.8046
18.697	-0.066		18.697	0.9634		18.697	4.0869												16.959	-11.7571
18.739	-0.1269		18.739	1.0624		18.739	3.8875												17.001	-11.7731
18.78	-0.1378		18.78	1.0575		18.78	3.8497												17.042	-11.8635
18.822	-0.1528		18.822	0.9162		18.822	3.8606												17.084	-11.8582
18.864	-0.1724		18.864	0.8491		18.864	3.6647												17.126	-11.8521
18.905	-0.1755		18.905	0.8004		18.905	3.6693												17.167	-11.7992
18.947	-0.187		18.947	0.7616		18.947	3.3652												17.209	-11.8109
18.988	-0.2267		18.988	0.7062		18.988	3.3874												17.25	-11.8027
19.03	-0.2105		19.03	0.5998		19.03	3.3596												17.292	-11.8845
19.071	-0.2433		19.071	0.5536		19.072	3.2313												17.334	-11.7991
19.113	-0.2427		19.113	0.532		19.113	3.3129												17.375	-11.85
19.155	-0.2839		19.155	0.5217		19.155	3.3449												17.417	-11.8457
19.196	-0.2835		19.196	0.481		19.196	3.4032												17.458	-11.8799
19.238	-0.2728		19.238	0.4313		19.238	3.3683												17.5	-11.8648
19.279	-0.2994		19.279	0.3777		19.279	3.2992												17.542	-11.8849
19.321	-0.3113		19.321	0.3495		19.321	3.2345												17.583	-11.9235
19.362	-0.3356		19.362	0.3737		19.363	3.0503												17.625	-11.8973
19.404	-0.3414		19.404	0.2925		19.404	2.8657												17.666	-11.9131
19.446	-0.3677		19.446	0.2264		19.446	2.8329												17.708	-12.0694
19.487	-0.3548		19.487	0.2241		19.487	2.9122												17.75	-12.0543
19.529	-0.3958		19.529	0.1845		19.529	2.8013												17.791	-12.1033
19.57	-0.4177		19.57	0.1052		19.57	2.6593												17.833	-12.0852
19.612	-0.4386		19.612	0.0725		19.612	2.5171												17.874	-12.2077
19.654	-0.4106		19.653	0.0675		19.654	2.4879												17.916	-12.2013
19.695	-0.4259		19.695	0.038		19.695	2.3109												17.958	-12.2659
19.737	-0.4125		19.737	0.0172		19.737	1.9277												17.999	-12.2718
19.778	-0.4229		19.778	-0.0139		19.778	1.7853												18.041	-12.2615
19.82	-0.4676		19.82	-0.0681		19.82	2.1642												18.082	-12.3298
19.861	-0.4381		19.861	-0.0341		19.861	2.3801												18.124	-12.3297
19.903	-0.4832		19.903	-0.1542		19.903	2.153												18.166	-12.347
19.945	-0.456		19.944	-0.1653		19.945	2.0458												18.207	-12.3808
19.986	-0.4213		19.986	-0.1994		19.986	2.0645												18.249	-12.3782
20.028	-0.4063		20.028	-0.1662		20.028	1.9534												18.29	-12.3848
20.069	-0.451		20.069	-0.2136		20.069	2.0738												18.332	-12.3791
20.111	-0.4654		20.111	-0.2324		20.111	2.0552												18.374	-12.3973
20.152	-0.4146		20.152	-0.2432		20.152	2.0375												18.415	-12.3714
20.194	-0.4479		20.194	-0.3107		20.194	2.0592												18.457	-12.3821
20.236	-0.4826		20.236	-0.2702		20.236	1.964												18.498	-12.4204
20.277	-0.4817		20.277	-0.3383		20.277	1.863												18.54	-12.3536
20.319	-0.4747		20.319	-0.2799		20.319	1.9441												18.582	-12.3811
20.36	-0.4506		20.36	-0.3323		20.36	1.7869												18.623	-12.3438
20.402	-0.4618		20.402	-0.4035		20.402	1.8157												18.665	-12.387
20.443	-0.4582		20.443	-0.3661		20.443	1.8286												18.706	-12.3787
20.485	-0.4546		20.485	-0.3286		20.485	1.8272												18.748	-12.2846
20.527	-0.5014		20.527	-0.3942		20.527	1.9145												18.79	-12.3
20.568	-0.4841		20.568	-0.3648		20.568	1.8374												18.831	-12.1819
20.61	-0.4873		20.61	-0.4023		20.61	1.8585												18.873	-12.1337
20.651	-0.4897		20.651	-0.3988		20.651	1.8558												18.914	-12.0338
20.693	-0.5007		20.693	-0.3789		20.693	1.7759												18.956	-12.0117
20.734	-0.4855		20.734	-0.3817		20.735	1.7711												18.998	-11.8608
20.776	-0.5049		20.776	-0.386		20.776	1.7955												19.039	-11.6602
20.818	-0.5051		20.818	-0.4052		20.818	1.6935												19.081	-11.2992
20.859	-0.5137		20.859	-0.4243		20.859	1.7593												19.122	-10.8292
20.901	-0.5281		20.901	-0.4464		20.901	1.7928												19.164	-10.219
20.942	-0.4996		20.942	-0.3863		20.942	1.8116												19.206	-9.4433
20.984	-0.4921		20.984	-0.409		20.984	1.7277												19.247	-8.555
21.025	-0.5076		21.025	-0.5195		21.026	1.677												19.289	-7.5201
21.067	-0.4934		21.067	-0.3864		21.067	1.6866												19.33	-6.4085
21.109	-0.5208		21.109	-0.4405		21.109	1.7621												19.372	-5.4004
21.15	-0.4822		21.15	-0.5697		21.15	1.6767												19.414	-4.4205
21.192	-0.5198		21.192	-0.5857		21.192	1.7018												19.455	-3.593
21.233	-0.478		21.233	-0.5802		21.233	1.7395												19.497	-2.9821
21.275	-0.4754		21.275	-0.4928		21.275	1.6591												19.538	-2.6514
21.317	-0.4627		21.316	-0.3685		21.317	1.6125												19.58	-2.5714
21.358	-0.4293		21.358	-0.3814		21.358	1.6611												19.622	-2.7449
21.4	-0.4565		21.4	-0.3201		21.4	1.6894												19.663	-3.193
21.441	-0.4681		21.441	-0.3102		21.441	1.6693												19.705	-3.7563
21.483	-0.4644		21.483	-0.3187		21.483	1.4336												19.746	-4.4925
21.524	-0.4806		21.524	-0.3246		21.524	1.5537												19.788	-5.3274
21.566	-0.498		21.566	-0.3214		21.566	1.5548												19.83	-6.1856
21.608	-0.5048		21.608	-0.3097		21.608	1.4609												19.871	-6.9451
21.649	-0.5041		21.649	-0.3663		21.649	1.4395												19.913	-7.8066
21.691	-0.5379		21.691	-0.3621		21.691	1.3995												19.954	-8.5068
21.732	-0.5431		21.732	-0.4139		21.732	1.2663												19.996	-9.0891
21.774	-0.5584		21.774	-0.4161		21.774	1.3396												20.038	-9.6072
21.815	-0.5936		21.815	-0.4334		21.815	1.4101												20.079	-10.0007
21.857	-0.5989		21.857	-0.4776		21.857	0.96												20.121	-10.1789
21.899	-0.6215		21.899	-0.4547		21.899	1.3728												20.162	-10.172
21.94	-0.6163		21.94	-0.5366		21.94	1.3186												20.204	-10.0694
21.982	-0.6285		21.982	-0.533		21.982	1.2626												20.246	-9.8055
22.023	-0.6486		22.023	-0.5693		22.023	1.338												20.287	-9.3581
22.065	-0.6583		22.065	-0.5363		22.065	1.1558												20.329	-8.8881
22.106	-0.6467		22.106	-0.65		22.107	1.1932												20.37	-8.2903
22.148	-0.6448		22.148	-0.5843		22.148	1.1434												20.412	-7.7644
22.19	-0.6525		22.19	-0.6298		22.19	1.138												20.454	-7.2705
22.231	-0.6765		22.231	-0.6894		22.231	1.0903												20.495	-6.9268
22.273	-0.6848		22.273	-0.7018		22.273	1.058												20.537	-6.6276
22.314	-0.6866		22.314	-0.6593		22.314	1.087												20.578	-6.4062
22.356	-0.6802		22.356	-0.7049		22.356	1.0569												20.62	-6.4621
22.397	-0.7088		22.397	-0.7142		22.398	1.103												20.662	-6.5954
22.439	-0.7168		22.439	-0.7171		22.439	1.1027												20.703	-6.8486
22.481	-0.7033		22.481	-0.7608		22.481	0.8595												20.745	-7.3365
22.522	-0.7184		22.522	-0.7271		22.522	0.885												20.786	-7.7471
22.564	-0.7035		22.564	-0.6787		22.564	0.8611												20.828	-8.2549
22.605	-0.7218		22.605	-0.735		22.605	0.8263												20.87	-8.7573
22.647	-0.6927		22.647	-0.7002		22.647	0.8964												20.911	-9.23
22.688	-0.6945		22.688	-0.6694		22.689	0.8628												20.953	-9.7997
22.73	-0.7282		22.73	-0.7502		22.73	0.643												20.994	-10.1779
22.772	-0.7324		22.772	-0.7653		22.772	0.7465												21.036	-10.5843
22.813	-0.7252		22.813	-0.748		22.813	0.8231												21.078	-10.8801
22.855	-0.7252		22.855	-0.7821		22.855	0.7801												21.119	-11.1775
22.896	-0.7381		22.896	-0.7332		22.896	0.5869												21.161	-11.4073
22.938	-0.7357		22.938	-0.7455		22.938	0.5243												21.202	-11.58
22.98	-0.7208		22.979	-0.7638		22.98	0.5922												21.244	-11.8097
23.021	-0.7043		23.021	-0.7616		23.021	0.4083												21.286	-11.9426
23.063	-0.7082		23.063	-0.7747		23.063	0.4287												21.327	-12.0769
23.104	-0.6811		23.104	-0.7775		23.104	0.4821												21.369	-12.2637
23.146	-0.6648		23.146	-0.7429		23.146	0.3902												21.411	-12.2766
23.187	-0.6744		23.187	-0.7697		23.187	0.3739												21.452	-12.3493
23.229	-0.6408		23.229	-0.7478		23.229	0.3828												21.494	-12.3647
23.271	-0.5792		23.271	-0.7289		23.271	0.341												21.535	-12.4333
23.312	-0.5601		23.312	-0.7159		23.312	0.3311												21.577	-12.4471
23.354	-0.5202		23.354	-0.7085		23.354	0.2726												21.619	-12.4325
23.395	-0.4935		23.395	-0.6833		23.395	0.3173												21.66	-12.4429
23.437	-0.4435		23.437	-0.6657		23.437	0.2906												21.702	-12.4575
23.478	-0.4369		23.478	-0.6786		23.478	0.2596												21.743	-12.4632
23.52	-0.3852		23.52	-0.6739		23.52	0.1815												21.785	-12.4708
23.562	-0.3847		23.562	-0.6518		23.562	0.2032												21.827	-12.4116
23.603	-0.3991		23.603	-0.6305		23.603	0.1519												21.868	-12.5337
23.645	-0.4138		23.645	-0.6909		23.645	0.2093												21.91	-12.4217
23.686	-0.4374		23.686	-0.6863		23.686	0.0822												21.951	-12.4321
23.728	-0.4666		23.728	-0.6739		23.728	0.1245												21.993	-12.4088
23.769	-0.5018		23.769	-0.7139		23.77	0.1597												22.035	-12.4032
23.811	-0.5278		23.811	-0.724		23.811	0.1818												22.076	-12.3468
23.853	-0.6037		23.853	-0.7159		23.853	0.2399												22.118	-12.4001
23.894	-0.6077		23.894	-0.7506		23.894	0.159												22.159	-12.4229
23.936	-0.6552		23.936	-0.7969		23.936	0.2802												22.201	-12.3398
23.977	-0.6913		23.977	-0.7869		23.977	0.2404												22.243	-12.3673
24.019	-0.7359		24.019	-0.7964		24.019	0.4196												22.284	-12.3944
24.06	-0.7608		24.06	-0.8076		24.061	0.4085												22.326	-12.4549
24.102	-0.7641		24.102	-0.8276		24.102	0.4477												22.367	-12.396
24.144	-0.7697		24.144	-0.8401		24.144	0.3956												22.409	-12.4347
24.185	-0.779		24.185	-0.8066		24.185	0.5292												22.451	-12.4591
24.227	-0.7911		24.227	-0.8188		24.227	0.4948												22.492	-12.4002
24.268	-0.8233		24.268	-0.8474		24.268	0.7966												22.534	-12.4567
24.31	-0.8235		24.31	-0.8422		24.31	0.664												22.575	-12.4595
24.351	-0.8247		24.351	-0.8455		24.352	0.6616												22.617	-12.4543
24.393	-0.8286		24.393	-0.8509		24.393	0.6767												22.659	-12.4251
24.435	-0.7921		24.435	-0.8195		24.435	0.6254												22.7	-12.4335
24.476	-0.7947		24.476	-0.8508		24.476	0.681												22.742	-12.4277
24.518	-0.7918		24.518	-0.8616		24.518	0.4762												22.783	-12.3588
24.559	-0.8115		24.559	-0.8362		24.559	0.5578												22.825	-12.4229
24.601	-0.8121		24.601	-0.8219		24.601	0.6054												22.867	-12.2912
24.643	-0.8055		24.642	-0.8337		24.643	0.6391												22.908	-12.2997

## Sheet: Figure S4
Supplementary Figure 4
wavelength	L3MN monomer	L3MN dimer	L2MN monomer	L2MN dimer	wt MNEI	L13MN
250	-89.6218	-96.6222	-103.142	-17.5142	-182.82	-245.438
249	-87.5127	-89.9474	-81.1723	-45.9819	-160.467	-288.81
248	-114.904	-136.321	-98.7862	-75.3538	12.2134	-321.175
247	-100.978	-99.8433	-92.1733	-19.8733	-96.8627	-270.353
246	-73.7413	-112.709	-22.2126	-27.5414	-69.9188	-296.798
245	-84.8655	-138.774	-60.1009	-81.8356	-84.0953	-345.869
244	-63.8369	-97.6814	-111.714	-81.92	8.8099	-348.985
243	-30.9517	-61.9789	-102.511	-24.2882	-77.481	-415.411
242	-1.5918	-62.4124	-92.4227	-36.1866	-117.166	-377.553
241	7.5708	-17.5639	-65.7837	-59.7184	103.693	-377.43
240	22.5525	5.6381	-81.5226	-58.5059	130.032	-420.87
239	140.663	104.678	-49.8393	15.1717	167.258	-410.33
238	248.687	159.708	1.655	100.13	141.144	-433.362
237	321.328	193.477	83.0872	124.963	259.876	-534.211
236	369.62	188.02	59.9706	80.3254	313.579	-569.64
235	368.873	179.952	26.3125	104.087	104.056	-601.096
234	333.731	39.6082	-117.849	-29.225	167.138	-757.444
233	178.635	-187.878	-355.768	-242.426	-79.5645	-999.562
232	-96.1888	-545.787	-626.385	-514.995	-169.06	-1286.16
231	-515.76	-943.226	-1073.81	-912.647	-653.843	-1618.93
230	-972.018	-1438.79	-1515.02	-1405.95	-1205.67	-2035.21
229	-1497.87	-2004.91	-2077.29	-1929.94	-1825.71	-2566.89
228	-2092.78	-2612.33	-2653.63	-2489.63	-2219.25	-3209.45
227	-2656.48	-3270.74	-3129.25	-3031.78	-2922.18	-3820.76
226	-3353.07	-3975.81	-3772.98	-3776.34	-3490.68	-4425.3
225	-4083.33	-4714.27	-4501.15	-4542.76	-4294.13	-4974.98
224	-4889.61	-5427.12	-5217.3	-5256.49	-5117.72	-5693.11
223	-5743.76	-6134.89	-5971.12	-5899.21	-5837.48	-6423.58
222	-6507.82	-6885.98	-6697.04	-6568.97	-6426.04	-7102.8
221	-7120.79	-7486.17	-7197.3	-7050.37	-7231.86	-7644.37
220	-7661.83	-7949.51	-7613.1	-7487.63	-7670.78	-8130.68
219	-8167.43	-8428.81	-8084.69	-8054.61	-8116.14	-8596.69
218	-8601.86	-8866.64	-8432.7	-8398.33	-8496.36	-8891.62
217	-8967.35	-9292.59	-8676.66	-8618.92	-8793.56	-9126.33
216	-9262.12	-9456.06	-8934.35	-8880.85	-9072.83	-9274.86
215	-9400.99	-9391.71	-9204.25	-8926.03	-9202.32	-9277.75
214	-9356.61	-9335.46	-9431.94	-9055.07	-9247.48	-9189.41
213	-9381.45	-9291.91	-9446.63	-9083.34	-9224.61	-9187.26
212	-9230.6	-9075.46	-9340.65	-9066.03	-9146.17	-9144.72
211	-9081.98	-8780.59	-9195.18	-9002.99	-8916.15	-8756.62
210	-8893.16	-8501.3	-9284.29	-8947.61	-8761.24	-8447.21
209	-8490.41	-7880.54	-9231.76	-8758.18	-8683.63	-8078.61
208	-7881.96	-7154.8	-8924.68	-8463.97	-8015.4	-7457.8
207	-7154.22	-6194.38	-8772.75	-8058.28	-7431.74	-6427.69
206	-6097.28	-4859.26	-8099.32	-7334.42	-6459.2	-5416.04
205	-4750.73	-3301.85	-7131.71	-6838.44	-5723.88	-4188.83
204	-3520.4	-1907.63	-6552.2	-6513.84	-5219.64	-2638.82
203	-2605.9	-512.885	-6243.72	-6316.53	-4996.38	-1967.32
202	-2214.49	227.689	-5586.83	-6373.51	-4684.02	-728.613
201	-1690.03	379.225	-5437.88	-6821.89	-4748.2	-358.142
200	-441.068	187.224	-4146.38	-6305.57	-4461.03	415.375

## Sheet: Figure S5
Supplementary Figure 5
volume	wt MNEI		volume	L1MN		volume	L1MN*		volume	L1MN**
-0.142	-0.871		-0.24	-0.049		0.057	-0.704		0.507	0.041
0.283	-0.757		-0.078	-0.084		0.416	-0.695		0.757	-0.021
0.708	-0.808		0.084	-0.053		0.775	-0.713		1.007	0.029
1.134	-0.564		0.246	-0.056		1.134	-0.739		1.257	0.396
1.559	-0.502		0.408	-0.063		1.493	-0.978		1.507	0.028
1.985	-0.894		0.57	-0.086		1.852	-0.914		1.757	0.038
2.41	-0.957		0.732	-0.141		2.211	-0.934		2.007	0.052
2.835	-1.059		0.894	-0.143		2.57	-1.081		2.257	0.005
3.261	-1.17		1.056	-0.175		2.929	-1.098		2.507	0.024
3.686	-1.065		1.218	-0.164		3.288	-1.074		2.757	0.062
4.112	-1.165		1.38	-0.184		3.647	-1.048		3.007	0.068
4.537	-1.842		1.542	-0.196		4.006	-1.044		3.257	0.063
4.962	-1.048		1.704	-0.183		4.365	-1.144		3.507	0.039
5.388	-1.055		1.866	-0.248		4.724	-1.092		3.757	0.075
5.813	-1.24		2.028	-0.193		5.083	-1.213		4.006	0.07
6.239	-1.149		2.19	-0.231		5.442	-1.191		4.256	0.015
6.664	-1.371		2.352	-0.228		5.801	-1.331		4.506	0.111
7.089	-1.248		2.514	-0.232		6.16	-1.389		4.756	0.059
7.515	-1.087		2.675	-0.2		6.519	-1.298		5.006	0.09
7.94	-0.84		2.837	-0.247		6.878	-1.023		5.256	0.156
8.366	-0.171		2.999	-0.205		7.237	0.459		5.506	0.14
8.791	-0.182		3.161	-0.199		7.596	2.981		5.756	0.08
9.216	-0.423		3.323	-0.148		7.955	3.659		6.006	0.263
9.642	-0.189		3.485	-0.17		8.314	4.886		6.256	0.157
10.067	5.297		3.647	-0.126		8.673	7.642		6.506	0.088
10.493	2.985		3.809	-0.118		9.032	8.798		6.756	0.071
10.918	3.354		3.971	-0.089		9.391	9.167		7.006	0.048
11.343	6.231		4.133	-0.031		9.75	8.217		7.256	0.055
11.769	7.014		4.295	-0.666		10.109	8.44		7.505	0.023
12.194	11.468		4.457	-1.72		10.468	11.206		7.755	0.008
12.619	23.868		4.619	-0.446		10.827	19.84		8.005	0.027
13.045	188.739		4.781	-0.451		11.186	42.114		8.255	0.083
13.47	615.632		4.943	-2.734		11.545	223.175		8.505	-0.001
13.896	361.357		5.105	-1.609		11.904	503.124		8.755	0.026
14.321	108.777		5.267	-0.709		12.263	380.798		9.005	0.108
14.746	24.15		5.429	-0.245		12.622	211.196		9.255	0.137
15.172	6.401		5.591	-0.319		12.981	114.824		9.505	0.106
15.597	2.83		5.753	-0.308		13.34	98.447		9.755	0.116
16.023	1.944		5.914	-0.332		13.699	111.349		10.005	0.187
16.448	1.162		6.076	-0.268		14.058	67.03		10.255	0.047
16.873	0.662		6.238	-0.314		14.417	34.741		10.505	0.079
17.299	0.236		6.4	-0.068		14.777	23.733		10.755	0.194
17.724	-0.058		6.562	0.167		15.136	17.145		11.005	0.34
18.15	-0.313		6.724	0.197		15.495	12.152		11.254	0.785
18.575	-0.441		6.886	0.162		15.854	10.051		11.504	1.689
19	-0.533		7.048	0.397		16.213	9.902		11.754	3.425
19.426	-0.556		7.21	0.659		16.572	7.871		12.004	6.024
19.851	-0.624		7.372	0.936		16.931	8.145		12.254	10.403
20.277	-0.665		7.534	1.452		17.29	9.173		12.504	20.502
20.702	-0.708		7.696	2.277		17.649	8.874		12.754	52.49
21.127	-0.879		7.858	4.208		18.008	7.985		13.004	161.253
21.553	-0.95		8.02	5.934		18.367	7.974		13.254	353.248
21.978	-0.902		8.182	6.69		18.726	7.025		13.504	457.492
22.404	-1.125		8.344	6.376		19.085	5.701		13.754	379.277
22.829	-1.169		8.506	5.296		19.444	4.018		14.004	227.585
23.254	-1.167		8.668	4.271		19.803	2.624		14.254	122.516
23.68	-1.244		8.83	3.504		20.162	4.006		14.504	67.854
24.105	-1.181		8.991	2.923		20.521	4.354		14.753	41.644
			9.153	2.861		20.88	3.238		15.003	26.678
			9.315	2.805		21.239	4.621		15.253	18.209
			9.477	3.353		21.598	3.805		15.503	13.03
			9.639	4.681		21.957	4.156		15.753	10.146
			9.801	6.031		22.316	1.538		16.003	8.397
			9.963	6.906		22.675	-0.142		16.253	7.186
			10.125	6.839		23.034	-0.584		16.503	6.209
			10.287	7.018		23.393	-0.801		16.753	5.328
			10.449	8.543		23.752	-0.829		17.003	4.658
			10.611	11.528		24.111	-1.006		17.253	4.233
			10.773	14.682		24.47	-1.246		17.503	3.875
			10.935	18.371		24.829	-1.142		17.753	3.335
			11.097	23.986		25.188	-1.061		18.003	2.56
			11.259	33.911					18.253	1.819
			11.421	66.578					18.502	0.049
			11.583	188.692					18.752	0.711
			11.745	421.643					19.002	0.353
			11.907	582.049					19.252	0.285
			12.068	549.963					19.502	0.282
			12.23	399.171					19.752	0.287
			12.392	242.532					20.002	0.204
			12.554	136.838					20.252	0.292
			12.716	78.846					20.502	0.306
			12.878	48.042					20.752	0.312
			13.04	31.071					21.002	0.36
			13.202	21.624					21.252	0.307
			13.364	16.652					21.502	0.386
			13.526	13.882					21.752	0.239
			13.688	11.793					22.001	0.314
			13.85	9.862					22.251	0.338
			14.012	8.226					22.501	0.291
			14.174	7.178					22.751	0.281
			14.336	6.721					23.001	0.26
			14.498	7.709					23.251	0.362
			14.66	11.254					23.501	0.346
			14.822	15.587					23.751	0.303
			14.984	15.923					24.001	0.34
			15.146	14.25					24.251	0.382
			15.307	13.639					24.501	0.469
			15.469	13.157					24.751	0.503
			15.631	13.301					25.001	0.472
			15.793	14.685					25.251	0.483
			15.955	15.032					25.501	0.615
			16.117	13.125
			16.279	12.087
			16.441	13.472
			16.603	14.794
			16.765	13.113
			16.927	10.096
			17.089	7.225
			17.251	5.146
			17.413	3.619
			17.575	2.611
			17.737	2.078
			17.899	1.947
			18.061	2.155
			18.223	2.66
			18.384	4.186
			18.546	8.057
			18.708	12.808
			18.87	14.12
			19.032	11.156
			19.194	7.771
			19.356	6.375
			19.518	6.226
			19.68	5.637
			19.842	3.958
			20.004	2.251
			20.166	1.332
			20.328	0.861
			20.49	-0.206
			20.652	0.379
			20.814	0.28
			20.976	0.166
			21.138	0.244
			21.3	0.123
			21.461	0.119
			21.623	0.076
			21.785	0.067
			21.947	-0.059
			22.109	-0.163
			22.271	-0.113
			22.433	-0.131
			22.595	-0.085
			22.757	-0.134
			22.919	-0.218
			23.081	-0.151
			23.243	-0.224
			23.405	-0.678
			23.567	-0.176
			23.729	-0.243
			23.891	-0.22
			24.053	-0.208
			24.215	-0.254
			24.377	-0.28
			24.539	-0.076

## Sheet: Figure S9
Supplementary Figure 9a					Supplementary Figure 9b					Supplementary Figure 9c
Residue Number	L3MN monomer Linewidth (Hz)	L3MN dimer Linewidth (Hz)			Residue Number	Helix Propensity	Strand Propensity			Residue Number	Helix Propensity	Strand Propensity
3	12.8	24.1			1	0.333	-0.333			1	0	0
4	14.7	25.1			2	0.03	-0.07			2	0.333	-0.333
6	12.5	33.1			3	0.016	-0.035			3	0.031	-0.042
7	14.4	36.2			4	0.003	-0.254			4	0.022	-0.157
8	14.7	45.6			5	0	-0.877			5	0	-0.811
9	11.8	33.8			6	0	-0.97			6	0	-0.924
10	10.2	22.7			7	0.003	-0.755			7	0.002	-0.664
13	11.7	26.1			8	0.008	-0.15			8	0.014	-0.127
14	10.5	21.6			9	0.007	-0.07			9	0.008	-0.048
15	9.2	16.9			10	0.007	-0.029			10	0.01	-0.037
16	9.3	20.8			11	0.281	-0.023			11	0.794	-0.029
17	9.6	16.1			12	0.969	0			12	0.99	0
18	8.9	16.8			13	0.994	0			13	0.993	-0.001
19	9.3	17.8			14	0.989	-0.002			14	0.989	-0.001
20	9.9	22.1			15	0.987	0			15	0.985	0
21	9.1	17.1			16	0.975	0			16	0.973	0
22	9.1	18.8			17	0.971	0			17	0.968	-0.002
23	10.5	17.4			18	0.977	0			18	0.982	0
24	10.2	19.2			19	0.988	0			19	0.992	0
25	10.4	20.7			20	0.992	0			20	0.993	0
26	9.3	17			21	0.995	0			21	0.995	0
27	9	15.2			22	0.994	0			22	0.993	0
28	9.5	17.4			23	0.988	-0.001			23	0.988	-0.001
29	9	20.7			24	0.985	0			24	0.986	-0.001
30	9.1	19.3			25	0.977	0			25	0.982	0
31	8.9	15.1			26	0.973	0			26	0.974	0
32	15.4	21.1			27	0.95	0			27	0.931	0
33	10	14.4			28	0.856	0			28	0.764	0
34	10.1	16			29	0.597	0			29	0.433	-0.006
35	11.4	17.3			30	0.189	-0.013			30	0.151	-0.025
36	11	15.5			31	0.03	-0.023			31	0.035	-0.066
37	9.3	15.6			32	0	-0.229			32	0	-0.643
38	9.6	17.9			33	0	-0.577			33	0	-0.85
39	8.6	17.3			34	0	-0.785			34	0	-0.882
40	10.6	18.5			35	0	-0.257			35	0	-0.554
42	9.9	18.4			36	0	-0.269			36	0.013	-0.241
43	16.4	40.1			37	0	-0.625			37	0	-0.353
44	10.3	19.8			38	0	-0.812			38	0	-0.635
45	12.9	35.1			39	0.006	-0.768			39	0.02	-0.428
46	11.6	25			40	0	-0.213			40	0.017	-0.146
47	12.4	19.4			41	0	-0.569			41	0	-0.618
48	13.1	20.3			42	0	-0.863			42	0	-0.845
49	11	16.5			43	0	-0.984			43	0	-0.918
51	16.1	37.6			44	0	-0.981			44	0	-0.965
52	13.9	17.6			45	0	-0.958			45	0	-0.965
53	12	19			46	0	-0.893			46	0	-0.927
56	11	25.3			47	0	-0.704			47	0	-0.866
57	10.7	19			48	0	-0.348			48	0	-0.667
58	12.5	22.3			49	0.013	-0.095			49	0.016	-0.172
59	10.5	18.5			50	0.019	-0.025			50	0.015	-0.038
60	10.3	24.3			51	0.015	-0.018			51	0.015	-0.027
61	13.9	32.2			52	0.023	-0.031			52	0.02	-0.025
62	10.2	16.8			53	0.036	-0.033			53	0	0
63	9.9	15.1			54	0.039	-0.03			54	0	0
64	10.4	19.1			55	0.025	-0.046			55	0.004	-0.481
65	9.2	15.2			56	0.005	-0.057			56	0	-0.446
66	10.6	15.5			57	0.002	-0.077			57	0	-0.295
67	9.2	14.9			58	0	-0.162			58	0	-0.368
68	9.7	15.6			59	0	-0.78			59	0	-0.854
69	9	16.3			60	0	-0.977			60	0	-0.967
70	8.8	14.9			61	0.005	-0.985			61	0	-0.965
71	8.8	16.5			62	0.006	-0.99			62	0	-0.977
72	9.3	15			63	0.01	-0.99			63	0.003	-0.989
73	10.6	19			64	0.009	-0.988			64	0.007	-0.987
74	10.4	19.1			65	0.008	-0.989			65	0.003	-0.986
75	10.6	21.2			66	0.003	-0.984			66	0	-0.969
76	10	15.6			67	0.007	-0.793			67	0.003	-0.772
77	10.3	17.4			68	0	-0.101			68	0.003	-0.095
78	10	20.8			69	0.042	-0.068			69	0.038	-0.074
79	11.1	21.2			70	0	-0.557			70	0	-0.619
80	12.9	23.8			71	0	-0.909			71	0	-0.941
81	9.7	21.1			72	0	-0.949			72	0	-0.962
82	13	25.3			73	0	-0.96			73	0	-0.934
83	12.1	14.8			74	0	-0.958			74	0	-0.915
84	9.3	15.4			75	0.002	-0.986			75	0	-0.946
85	9.8	15.9			76	0.009	-0.986			76	0	-0.976
86	10.5	21.5			77	0	-0.974			77	0	-0.967
87	10	16.9			78	0	-0.944			78	0	-0.972
88	10	17.7			79	0.036	-0.671			79	0.003	-0.976
89	8.9	17.3			80	0.751	-0.689			80	0	-0.964
90	13	17.6			81	0.818	0			81	0	-0.883
91	8.8	15.9			82	0.493	0			82	0.002	-0.561
92	9.5	15.8			83	0.087	-0.005			83	0.014	-0.524
					84	0.012	-0.078			84	0	-0.086
					85	0	-0.543			85	0	-0.291
					86	0	-0.919			86	0	-0.854
					87	0.002	-0.987			87	0.003	-0.99
					88	0	-0.971			88	0.009	-0.982
					89	0	-0.96			89	0.003	-0.968
					90	0	-0.943			90	0	-0.937
					91	0	-0.841			91	0	-0.825
					92	0	-0.226			92	0	-0.249
					93	0	-0.096			93	0	-0.114
					94	0.016	-0.155			94	0.014	-0.204
					95	0.333	-0.333			95	0.333	-0.333
					96	0	0			96	0	0
					97	0	0			97	0	0

## Sheet: Figure S13
Supplementary Figure 13
wavelength	MRE MK-Ctd	MRE L1MK-Ctd
250	631.202	778.915
249	570.511	723.026
248	538.214	724.628
247	524.675	674.379
246	458.688	571.121
245	355.717	547.665
244	257.591	452.088
243	140.649	287.317
242	-57.9826	138.437
241	-300.059	-54.9263
240	-593.512	-286.692
239	-933.739	-617.613
238	-1279.97	-953.222
237	-1722.97	-1277.88
236	-2179.18	-1623.12
235	-2680.03	-1894.69
234	-3141.97	-2123.24
233	-3613.25	-2247.49
232	-4053.44	-2225.58
231	-4438.72	-2225.4
230	-4867.82	-2397.24
229	-5395.26	-2897.11
228	-5998.72	-3672.29
227	-6617.12	-4542.71
226	-7358.3	-5368.61
225	-8113.79	-6215.93
224	-8721.18	-6962.94
223	-9276.34	-7590.91
222	-9848.63	-8053.53
221	-10313.7	-8457.58
220	-10667.4	-8824.38
219	-10942.3	-9136.73
218	-11272	-9436.73
217	-11492.5	-9745.42
216	-11714.8	-10146.1
215	-11868.6	-10457.9
214	-12073.9	-10803.5
213	-12338.9	-11322.9
212	-12718.2	-11857.1
211	-13214.4	-12506.9
210	-13644.6	-13197.9
209	-14130.7	-13909.7
208	-14194.6	-14388.7
207	-13858.5	-14296.6
206	-13104.4	-14025.9
205	-11936.9	-12966.6
204	-9903.99	-11621.3
203	-7510.52	-9879.02
202	-5188.44	-7280.33
201	-1669.98	-4759.6
200	2071.38	-1587.97

## Sheet: Figure S16
Supplementary Figure 16a					Supplementary Figure 16b
Residue Number	Helix Propensity	Strand Propensity			Residue Number	Helix Propensity	Strand Propensity
2	0.333	-0.333			2	0.041	-0.176
3	0.034	-0.062			3	0.172	-0.063
4	0.009	-0.131			4	0.609	-0.005
5	0	-0.685			5	0.82	0
6	0	-0.889			6	0.252	-0.021
7	0	-0.933			7	0	-0.392
8	0	-0.943			8	0	-0.813
9	0	-0.968			9	0	-0.882
10	0.001	-0.982			10	0.024	-0.739
11	0.003	-0.979			11	0.167	-0.677
12	0.002	-0.987			12	0.049	-0.641
13	0.003	-0.87			13	0.015	-0.751
14	0	-0.173			14	0.006	-0.992
15	0.025	-0.05			15	0.001	-0.982
16	0.002	-0.299			16	0	-0.93
17	0	-0.837			17	0	-0.757
18	0.002	-0.978			18	0	-0.67
19	0	-0.974			19	0	-0.85
20	0	-0.963			20	0	-0.942
21	0	-0.939			21	0	-0.911
22	0	-0.892			22	0	-0.884
23	0	-0.935			23	0	-0.946
24	0	-0.939			24	0	-0.936
25	0	-0.88			25	0	-0.908
26	0	-0.538			26	0	-0.753
27	0.019	-0.252			27	0	-0.282
28	0.077	-0.08			28	0.04	-0.104
29	0.753	-0.023			29	0.136	-0.002
30	0.914	0			30	0.924	0
31	0.969	-0.006			31	0.985	0
32	0	-0.861			32	0.001	-0.999
33	0	-0.923			33	0.005	-0.945
34	0	-0.692			34	0.11	-0.71
35	0.001	-0.666			35	0.151	-0.156
36	0	-0.73			36	0	-0.759
37	0.008	-0.757			37	0.022	-0.187
38	0.017	-0.334			38	0.052	-0.049
39	0.815	-0.017			39	0.185	-0.047
40	0.969	0			40	0.888	-0.004
41	0.992	0			41	0.867	0
42	0.993	-0.001			42	0.607	-0.015
43	0.994	-0.001			43	0.884	-0.001
44	0.994	0			44	0.986	0
45	0.989	0			45	0.988	-0.001
46	0.983	-0.001			46	0.988	0
47	0.933	0			47	0.905	0
48	0.651	0			48	0.563	0
49	0.209	-0.014			49	0.156	-0.021
50	0.028	-0.081			50	0.028	-0.076
51	0	-0.026			51	0	-0.032
52	0.133	-0.01			52	0	0
53	0.727	-0.004			53	0	0
54	0.982	0			54	0.889	0
55	0.994	0			55	0.987	0
56	0.995	0			56	0.974	0
57	0.982	0			57	0.821	0
58	0.968	0			58	0.636	-0.01
59	0.896	0			59	0.872	-0.092
60	0.727	-0.076			60	0.514	-0.229
61	0.829	-0.14			61	0.997	-0.003
62	0.843	0			62	1	0
63	0.782	0			63	0.992	-0.001
64	0.807	0			64	0.981	0
65	0.313	-0.005			65	0.822	0
66	0.063	-0.05			66	0.259	-0.007
67	0.014	-0.027			67	0.025	-0.037
68	0.016	-0.101			68	0	-0.292
69	0	-0.796			69	0	-0.867
70	0	-0.903			70	0.002	-0.86
71	0.004	-0.676			71	0.05	-0.215
72	0.164	-0.232			72	0.14	-0.056
73	0.239	-0.049			73	0.067	-0.029
74	0.164	-0.026			74	0.03	-0.056
75	0.094	-0.026			75	0.032	-0.082
76	0.105	-0.815			76	0.017	-0.828
77	0.101	-0.836			77	0.015	-0.828
78	0.18	-0.061			78	0	-0.408
79	0.278	-0.071			79	0	-0.808
80	0.333	-0.333			80	0	-0.465

[truncated: 5 more sheets: Figure S17, Figure S19, Figure S20, Figure S21, Figure S22]
